# Supplementary material for: Using plant circadian programs to optimize agrochemical use
Source: New Phytol. 2025 Jun 29;247(6):2557–63. doi: 10.1111/nph.70346 (PMC12371149; doi:10.1111/nph.70346)
Supplement: Supplementary file 1 — Dataset S1 Analysis of most‐represented herbicides within the scientific literature. [file NPH-247-2557-s002.xlsx]

## Sheet: Description
New Phytologist Supporting Information
Article Title: Using plant circadian programs to optimize agrochemical use
Authors: Gustavo Akio Ogasawara, Carlos Takeshi Hotta, Antony N. Dodd
Article Acceptance Date: 28 May 2025
Ogasawara et al Dataset S1
Analysis of most represented herbicides within the scientific literature, based on output from two literature search engines. This was used to define the set of herbicides that are considered in Table 1 in the context of published effects of the time of day upon their effectiveness. Searches conducted January 2025.

## Sheet: Publications per year
	2024	2023	2022	2021	2020	2019	2018	2017	2016	2015	2014	2013	2012	2011	2010	2009	2008	2007	2006	2005	2004	2003	2002	2001	2000	1999	1998	1997	1996	1995	1994	1993	1992	1991	1990	1989	1988	1987	1986	1985	1984	1983	1982	1981	1980	1979	1978	1977	1976
Glyphosate	1030	1129	1152	1179	1107	912	847	703	656	553	527	506	465	454	374	413	415	415	282	314	307	251	216	194	195	188	135	149	170	125	123	138	143	133	104	83	104	86	83	90	76	71	64	63	54	76	49	31	20
2,4-D	617	608	709	717	668	594	552	497	510	459	452	457	444	458	433	440	418	400	381	403	382	363	337	387	370	388	370	358	363	367	350	303	288	310	246	279	264	260	227	228	197	194	198	150	175	184	162	164	135
Atrazine	680	610	690	674	573	588	554	448	446	474	463	447	454	436	442	471	484	421	456	417	407	468	402	399	422	378	396	411	442	375	276	305	266	191	144	112	105	98	78	70	76	81	75	68	57	66	57	45	45
Paraquat	313	368	418	436	424	394	390	336	328	333	325	316	324	314	281	318	245	293	237	229	213	228	208	191	198	206	236	205	191	202	193	208	196	211	133	130	143	173	137	122	119	140	145	111	114	151	133	89	79
Glufosinate	125	156	158	119	134	116	97	91	84	76	80	74	51	60	45	72	70	53	56	62	71	57	65	46	53	49	31	34	33	25	20	20	17	8	17	11	3	6		2	1	2			1	2			1
[truncated: 31 more columns]

## Sheet: Scholar
Name	Scholar	Scholar since 2021	WOS	WOS since 2021	2025	2024	2023	2022	2021	2020	2019	2018	2017	2016	2015	2014	2013	2012	2011	2010	2009	2008	2007	2006	2005	2004	2003	2002	2001	2000	1999	1998	1997	1996	1995	1994	1993	1992	1991	1990	1989	1988	1987	1986	1985	1984	1983	1982	1981
2,4-D	4520000	583000	19366	2711	60	617	608	709	717	668	594	552	497	510	459	452	457	444	458	433	440	418	400	381	403	382	363	337	387	370	388	370	358	363	367	350	303	288	310	246	279	264	260	227	228	197	194	198	150
Glyphosate	441000	27300	17077	4598	108	1030	1129	1152	1179	1107	912	847	703	656	553	527	506	465	454	374	413	415	415	282	314	307	251	216	194	195	188	135	149	170	125	123	138	143	133	104	83	104	86	83	90	76	71	64	63
Atrazine	358000	25900	16837	2704	50	680	610	690	674	573	588	554	448	446	474	463	447	454	436	442	471	484	421	456	417	407	468	402	399	422	378	396	411	442	375	276	305	266	191	144	112	105	98	78	70	76	81	75	68
Paraquat	281000	18700	11842	1573	38	313	368	418	436	424	394	390	336	328	333	325	316	324	314	281	318	245	293	237	229	213	228	208	191	198	206	236	205	191	202	193	208	196	211	133	130	143	173	137	122	119	140	145	111
Trifluralin	54600	5190	2149	174	8	36	34	47	49	52	47	41	42	36	42	47	35	33	38	53	35	58	48	49	47	32	31	50	38	46	49	57	58	50	50	42	40	35	59	26	24	28	30	33	38	29	31	33	36
Dicamba	49100	7050	2553	490	10	99	97	132	152	128	101	107	68	86	75	64	61	46	56	47	47	35	55	53	40	52	44	44	44	61	35	29	44	51	33	40	42	32	34	35	43	22	27	27	20	24	18	19	14
Pendimethalin	44800	8470	2009	423	12	111	94	104	102	88	77	73	54	76	74	52	42	52	45	53	38	34	47	47	46	41	41	46	47	36	35	42	49	36	39	40	38	28	30	27	24	12	12	9	9	6	11	5	6
Glufosinate	31200	8590	2376	573	15	125	156	158	119	134	116	97	91	84	76	80	74	51	60	45	72	70	53	56	62	71	57	65	46	53	49	31	34	33	25	20	20	17	8	17	11	3	6		2	1	2
Acetochlor	17300	4550	1139	266	3	71	60	60	72	46	51	43	31	27	53	28	39	25	26	26	31	41	24	27	43	24	34	34	20	24	42	16	19	14	5	7	8	6	12	3	2	2	2	6	5	2	3	3	4
Imazapyr	14600	2880	899	111	3	15	29	29	35	40	40	40	29	23	26	25	22	33	27	23	26	44	22	20	21	25	24	24	20	23	19	27	20	18	17	21	19	9	17	7	4	7	4		1	1			1
Metolachlor (S-metolachlor)	13300	4290	1119	351	12	97	67	68	107	79	71	68	66	47	54	35	35	38	30	30	33	28	35	29	21	16	11	13	7	5	5	3	2		1	1				1	1	2
Clopyralid	12400	2160	695	104	1	21	28	30	24	36	29	31	15	19	15	30	15	13	17	13	17	11	22	21	20	21	18	22	14	12	8	13	16	17	5	13	11	12	18	16	12	12	7	5	9	3
Mesotrione	12100	4150	926	302	4	83	78	68	69	67	60	65	52	39	43	38	32	26	26	24	36	27	18	16	7	11	13	10	5	2	3																1
Pinoxaden	3740	1360	249	98	3	21	22	23	29	26	11	12	16	11	13	7	6	6	12	8	2	7	5	4				1								1
MCPA (2-Methyl-4-chlorophenoxyacetic acid)	3140	773	325	62	3	12	18	19	10	13	18	13	6	7	7	6	14	7	4	2	1	8	3	1	1	4	3	2	3	3	3	1	5	2	4	1	1	3	3	2	4	3	2	3		7	12	7	11
[truncated: 51 more columns]

## Sheet: WOS
Name	Scholar	Scholar since 2021	WOS	WOS since 2021	2025	2024	2023	2022	2021	2020	2019	2018	2017	2016	2015	2014	2013	2012	2011	2010	2009	2008	2007	2006	2005	2004	2003	2002	2001	2000	1999	1998	1997	1996	1995	1994	1993	1992	1991	1990	1989	1988	1987	1986	1985	1984	1983	1982	1981
2,4-D	4520000	583000	19366	2711	60	617	608	709	717	668	594	552	497	510	459	452	457	444	458	433	440	418	400	381	403	382	363	337	387	370	388	370	358	363	367	350	303	288	310	246	279	264	260	227	228	197	194	198	150
Glyphosate	441000	27300	17077	4598	108	1030	1129	1152	1179	1107	912	847	703	656	553	527	506	465	454	374	413	415	415	282	314	307	251	216	194	195	188	135	149	170	125	123	138	143	133	104	83	104	86	83	90	76	71	64	63
Atrazine	358000	25900	16837	2704	50	680	610	690	674	573	588	554	448	446	474	463	447	454	436	442	471	484	421	456	417	407	468	402	399	422	378	396	411	442	375	276	305	266	191	144	112	105	98	78	70	76	81	75	68
Paraquat	281000	18700	11842	1573	38	313	368	418	436	424	394	390	336	328	333	325	316	324	314	281	318	245	293	237	229	213	228	208	191	198	206	236	205	191	202	193	208	196	211	133	130	143	173	137	122	119	140	145	111
Dicamba	49100	7050	2553	490	10	99	97	132	152	128	101	107	68	86	75	64	61	46	56	47	47	35	55	53	40	52	44	44	44	61	35	29	44	51	33	40	42	32	34	35	43	22	27	27	20	24	18	19	14
Glufosinate	31200	8590	2376	573	15	125	156	158	119	134	116	97	91	84	76	80	74	51	60	45	72	70	53	56	62	71	57	65	46	53	49	31	34	33	25	20	20	17	8	17	11	3	6		2	1	2
Trifluralin	54600	5190	2149	174	8	36	34	47	49	52	47	41	42	36	42	47	35	33	38	53	35	58	48	49	47	32	31	50	38	46	49	57	58	50	50	42	40	35	59	26	24	28	30	33	38	29	31	33	36
Pendimethalin	44800	8470	2009	423	12	111	94	104	102	88	77	73	54	76	74	52	42	52	45	53	38	34	47	47	46	41	41	46	47	36	35	42	49	36	39	40	38	28	30	27	24	12	12	9	9	6	11	5	6
Acetochlor	17300	4550	1139	266	3	71	60	60	72	46	51	43	31	27	53	28	39	25	26	26	31	41	24	27	43	24	34	34	20	24	42	16	19	14	5	7	8	6	12	3	2	2	2	6	5	2	3	3	4
Metolachlor (S-metolachlor)	13300	4290	1119	351	12	97	67	68	107	79	71	68	66	47	54	35	35	38	30	30	33	28	35	29	21	16	11	13	7	5	5	3	2		1	1				1	1	2
Mesotrione	12100	4150	926	302	4	83	78	68	69	67	60	65	52	39	43	38	32	26	26	24	36	27	18	16	7	11	13	10	5	2	3																1
Imazapyr	14600	2880	899	111	3	15	29	29	35	40	40	40	29	23	26	25	22	33	27	23	26	44	22	20	21	25	24	24	20	23	19	27	20	18	17	21	19	9	17	7	4	7	4		1	1			1
Clopyralid	12400	2160	695	104	1	21	28	30	24	36	29	31	15	19	15	30	15	13	17	13	17	11	22	21	20	21	18	22	14	12	8	13	16	17	5	13	11	12	18	16	12	12	7	5	9	3
MCPA (2-Methyl-4-chlorophenoxyacetic acid)	3140	773	325	62	3	12	18	19	10	13	18	13	6	7	7	6	14	7	4	2	1	8	3	1	1	4	3	2	3	3	3	1	5	2	4	1	1	3	3	2	4	3	2	3		7	12	7	11
Pinoxaden	3740	1360	249	98	3	21	22	23	29	26	11	12	16	11	13	7	6	6	12	8	2	7	5	4				1								1
[truncated: 51 more columns]

## Sheet: WOS Since 2021
Name	Scholar	Scholar since 2021	WOS	WOS since 2021	2025	2024	2023	2022	2021	2020	2019	2018	2017	2016	2015	2014	2013	2012	2011	2010	2009	2008	2007	2006	2005	2004	2003	2002	2001	2000	1999	1998	1997	1996	1995	1994	1993	1992	1991	1990	1989	1988	1987	1986	1985	1984	1983	1982	1981
Glyphosate	441000	27300	17077	4598	108	1030	1129	1152	1179	1107	912	847	703	656	553	527	506	465	454	374	413	415	415	282	314	307	251	216	194	195	188	135	149	170	125	123	138	143	133	104	83	104	86	83	90	76	71	64	63
2,4-D	4520000	583000	19366	2711	60	617	608	709	717	668	594	552	497	510	459	452	457	444	458	433	440	418	400	381	403	382	363	337	387	370	388	370	358	363	367	350	303	288	310	246	279	264	260	227	228	197	194	198	150
Atrazine	358000	25900	16837	2704	50	680	610	690	674	573	588	554	448	446	474	463	447	454	436	442	471	484	421	456	417	407	468	402	399	422	378	396	411	442	375	276	305	266	191	144	112	105	98	78	70	76	81	75	68
Paraquat	281000	18700	11842	1573	38	313	368	418	436	424	394	390	336	328	333	325	316	324	314	281	318	245	293	237	229	213	228	208	191	198	206	236	205	191	202	193	208	196	211	133	130	143	173	137	122	119	140	145	111
Glufosinate	31200	8590	2376	573	15	125	156	158	119	134	116	97	91	84	76	80	74	51	60	45	72	70	53	56	62	71	57	65	46	53	49	31	34	33	25	20	20	17	8	17	11	3	6		2	1	2
Dicamba	49100	7050	2553	490	10	99	97	132	152	128	101	107	68	86	75	64	61	46	56	47	47	35	55	53	40	52	44	44	44	61	35	29	44	51	33	40	42	32	34	35	43	22	27	27	20	24	18	19	14
Pendimethalin	44800	8470	2009	423	12	111	94	104	102	88	77	73	54	76	74	52	42	52	45	53	38	34	47	47	46	41	41	46	47	36	35	42	49	36	39	40	38	28	30	27	24	12	12	9	9	6	11	5	6
Metolachlor (S-metolachlor)	13300	4290	1119	351	12	97	67	68	107	79	71	68	66	47	54	35	35	38	30	30	33	28	35	29	21	16	11	13	7	5	5	3	2		1	1				1	1	2
Mesotrione	12100	4150	926	302	4	83	78	68	69	67	60	65	52	39	43	38	32	26	26	24	36	27	18	16	7	11	13	10	5	2	3																1
Acetochlor	17300	4550	1139	266	3	71	60	60	72	46	51	43	31	27	53	28	39	25	26	26	31	41	24	27	43	24	34	34	20	24	42	16	19	14	5	7	8	6	12	3	2	2	2	6	5	2	3	3	4
Trifluralin	54600	5190	2149	174	8	36	34	47	49	52	47	41	42	36	42	47	35	33	38	53	35	58	48	49	47	32	31	50	38	46	49	57	58	50	50	42	40	35	59	26	24	28	30	33	38	29	31	33	36
Imazapyr	14600	2880	899	111	3	15	29	29	35	40	40	40	29	23	26	25	22	33	27	23	26	44	22	20	21	25	24	24	20	23	19	27	20	18	17	21	19	9	17	7	4	7	4		1	1			1
Clopyralid	12400	2160	695	104	1	21	28	30	24	36	29	31	15	19	15	30	15	13	17	13	17	11	22	21	20	21	18	22	14	12	8	13	16	17	5	13	11	12	18	16	12	12	7	5	9	3
Pinoxaden	3740	1360	249	98	3	21	22	23	29	26	11	12	16	11	13	7	6	6	12	8	2	7	5	4				1								1
MCPA (2-Methyl-4-chlorophenoxyacetic acid)	3140	773	325	62	3	12	18	19	10	13	18	13	6	7	7	6	14	7	4	2	1	8	3	1	1	4	3	2	3	3	3	1	5	2	4	1	1	3	3	2	4	3	2	3		7	12	7	11
[truncated: 51 more columns]

## Sheet: Scholar Since 2021
Name	Scholar	Scholar since 2021	WOS	WOS since 2021	2025	2024	2023	2022	2021	2020	2019	2018	2017	2016	2015	2014	2013	2012	2011	2010	2009	2008	2007	2006	2005	2004	2003	2002	2001	2000	1999	1998	1997	1996	1995	1994	1993	1992	1991	1990	1989	1988	1987	1986	1985	1984	1983	1982	1981
2,4-D	4520000	583000	19366	2711	60	617	608	709	717	668	594	552	497	510	459	452	457	444	458	433	440	418	400	381	403	382	363	337	387	370	388	370	358	363	367	350	303	288	310	246	279	264	260	227	228	197	194	198	150
Glyphosate	441000	27300	17077	4598	108	1030	1129	1152	1179	1107	912	847	703	656	553	527	506	465	454	374	413	415	415	282	314	307	251	216	194	195	188	135	149	170	125	123	138	143	133	104	83	104	86	83	90	76	71	64	63
Atrazine	358000	25900	16837	2704	50	680	610	690	674	573	588	554	448	446	474	463	447	454	436	442	471	484	421	456	417	407	468	402	399	422	378	396	411	442	375	276	305	266	191	144	112	105	98	78	70	76	81	75	68
Paraquat	281000	18700	11842	1573	38	313	368	418	436	424	394	390	336	328	333	325	316	324	314	281	318	245	293	237	229	213	228	208	191	198	206	236	205	191	202	193	208	196	211	133	130	143	173	137	122	119	140	145	111
Glufosinate	31200	8590	2376	573	15	125	156	158	119	134	116	97	91	84	76	80	74	51	60	45	72	70	53	56	62	71	57	65	46	53	49	31	34	33	25	20	20	17	8	17	11	3	6		2	1	2
Pendimethalin	44800	8470	2009	423	12	111	94	104	102	88	77	73	54	76	74	52	42	52	45	53	38	34	47	47	46	41	41	46	47	36	35	42	49	36	39	40	38	28	30	27	24	12	12	9	9	6	11	5	6
Dicamba	49100	7050	2553	490	10	99	97	132	152	128	101	107	68	86	75	64	61	46	56	47	47	35	55	53	40	52	44	44	44	61	35	29	44	51	33	40	42	32	34	35	43	22	27	27	20	24	18	19	14
Trifluralin	54600	5190	2149	174	8	36	34	47	49	52	47	41	42	36	42	47	35	33	38	53	35	58	48	49	47	32	31	50	38	46	49	57	58	50	50	42	40	35	59	26	24	28	30	33	38	29	31	33	36
Acetochlor	17300	4550	1139	266	3	71	60	60	72	46	51	43	31	27	53	28	39	25	26	26	31	41	24	27	43	24	34	34	20	24	42	16	19	14	5	7	8	6	12	3	2	2	2	6	5	2	3	3	4
Metolachlor (S-metolachlor)	13300	4290	1119	351	12	97	67	68	107	79	71	68	66	47	54	35	35	38	30	30	33	28	35	29	21	16	11	13	7	5	5	3	2		1	1				1	1	2
Mesotrione	12100	4150	926	302	4	83	78	68	69	67	60	65	52	39	43	38	32	26	26	24	36	27	18	16	7	11	13	10	5	2	3																1
Imazapyr	14600	2880	899	111	3	15	29	29	35	40	40	40	29	23	26	25	22	33	27	23	26	44	22	20	21	25	24	24	20	23	19	27	20	18	17	21	19	9	17	7	4	7	4		1	1			1
Clopyralid	12400	2160	695	104	1	21	28	30	24	36	29	31	15	19	15	30	15	13	17	13	17	11	22	21	20	21	18	22	14	12	8	13	16	17	5	13	11	12	18	16	12	12	7	5	9	3
Pinoxaden	3740	1360	249	98	3	21	22	23	29	26	11	12	16	11	13	7	6	6	12	8	2	7	5	4				1								1
MCPA (2-Methyl-4-chlorophenoxyacetic acid)	3140	773	325	62	3	12	18	19	10	13	18	13	6	7	7	6	14	7	4	2	1	8	3	1	1	4	3	2	3	3	3	1	5	2	4	1	1	3	3	2	4	3	2	3		7	12	7	11
[truncated: 51 more columns]

## Sheet: TOP5
	Scholar	Scholar since 2021	WOS	WOS since 2021
1	2,4-D	2,4-D	2,4-D	Glyphosate
2	Glyphosate	Glyphosate	Glyphosate	2,4-D
3	Atrazine	Atrazine	Atrazine	Atrazine
4	Paraquat	Paraquat	Paraquat	Paraquat
5	Trifluralin	Glufosinate	Dicamba	Glufosinate
