# Supplementary material for: Using plant circadian programs to optimize agrochemical use
Source: New Phytol. 2025 Jun 29;247(6):2557–63. doi: 10.1111/nph.70346 (PMC12371149; doi:10.1111/nph.70346)
Supplement: Supplementary file 2 — Dataset S2 Analysis of circadian regulation of transcript accumulation across key herbicide modes of action, using published data from Arabidopsis thaliana. Please note: Wiley is not responsible for the content or functionality of any Supporting Information supplied by the authors. Any queries (other than missing material) should be directed to the New Phytologist Central Office. [file NPH-247-2557-s001.xlsx]

## Sheet: Description
New Phytologist Supporting Information
Article Title: Using plant circadian programs to optimize agrochemical use
Authors: Gustavo Akio Ogasawara, Carlos Takeshi Hotta, Antony N. Dodd
Article Acceptance Date: 28 May 2025
Ogasawara et al Dataset S2
Analysis of circadian regulation of transcript accumulation across 15 herbicide modes of action, using data from two studies (Romanowski et al., 2020; Bonnot & Nagel, 2021). Data derive from experiments with A. thaliana, under free running conditions.
The genes highlighted in green are direct herbicide targets
Summary of abbreviations and column headers:
Regarding the variables presented in the table:
“CODE” is the AGI gene locus code
“GENE” is the annotated gene name
“PROTEIN” is the name of the protein associated with the gene
“KEGG” is the KEGG database code for the protein
“Metabolic Pathway” refers to the name of the associated metabolic pathway
“Bonnot et al 2021” and “Romanowski et al 2020” contain plots of relative gene expression in a circadian time-course under free-running conditions as reported in the respective studies
“Rhythm” is “Yes” when the p-value is less than 0.05 and “No” when the p-value is greater than 0.05
“pvalue” is the p-value for transcript rhythmicity
“phase” is the time point of peak transcript abundance
“TRhythm” is “Yes” when the tp-value is less than 0.05 and “No” when the tp-value is greater than 0.05
“tpvalue” is the p-value for translatome rhythmicity
“tphase” is the time point of the peak in the translatome
“FC” is our final conclusion whether the gene is Rhythmic or Not rhythmic

## Sheet: Sum
Notes:	Genes encoding enzymes located upstream and downstream of the herbicide-target enzymes were always prioritized. However, when reliable information on the homologous gene name in Arabidopsis was not available, other genes from the same pathway were selected instead.
	The tryptophan metabolic pathway (TRP synthesis) does not have a known specific herbicide target, but it is related to the Aromatic aminoacids synthesis (shikimate pathway), which includes EPSP synthase as a target enzyme, and to the tyrosine and phenylalanine pathways, which include Hydroxyphenyl Pyruvate Dioxygenase as a herbicide target.
	The cellulose metabolic pathway was selected based on a mode of action that does not specify a target enzyme; however, the central enzyme cellulose synthase was considered.
CODE	GENE	PROTEIN	KEGG	Metabolic pathway	Bonnot et al 2021	Romanowski et al 2020	Rhythm	pvalue	phase	TRhythm	tpvalue	tphase	FC
AT1G36160	ACC1	acetyl-CoA carboxylase	EC 6.4.1.2	lipid synthesis			Yes	0.0004	0	Yes	0.0001	0	Rhythmic
AT3G16170	AAE13	malonyl-CoA ligase	EC 6.2.1.76	lipid synthesis			Yes	0.0025	21	No	1	19.5	Not rhythmic
AT2G30200	MCAT	malonyl-ACP	EC 2.3.1.39	lipid synthesis			Yes	0.001	18	No	0.1869	10.5	Not rhythmic
AT2G33150	KAT2	3-ketoacyl-CoA thiolase	EC 2.3.1.16	lipid synthesis			Yes	0	12	Yes	0	10.5	Rhythmic
AT1G04710	KAT1	3-ketoacyl-CoA thiolase	EC 2.3.1.16	lipid synthesis			Yes	0	19.5	Yes	0	18	Rhythmic
AT3G48560	ALS	Acetolactate synthase	EC 2.2.1.6	BCCAs synthesis			Yes	0.001	0	Yes	0	0	Rhythmic
AT2G31810	AHASS1	Acetolactate synthase	EC 2.2.1.7	BCCAs synthesis			Yes	0	10.5	Yes	0	10.5	Rhythmic
AT5G16290	AHASS2	Acetolactate synthase	EC 2.2.1.8	BCCAs synthesis			Yes	0	16.5	Yes	0	18	Rhythmic
AT3G10050	OMR1	Threonine deaminase	EC 4.3.1.19	BCCAs synthesis			Yes	0.0046	0	No	1	16.5	Not rhythmic
AT1G18500	IPMS1	Isopropylmalate synthase	EC 2.3.3.13	BCCAs synthesis			Yes	0.0025	10.5	Yes	0	9	Rhythmic
AT4G05180	PSQB	PsbQ subunit	EC 1.10.3.9	Photosynthesis			Yes	0	19.5	Yes	0	19.5	Rhythmic
AT1G74880	NDH-O	NAD(P)H:plastoquinone dehydrogenase	EC 1.10.3.9	Photosynthesis			Yes	0	19.5	Yes	0	19.5	Rhythmic
AT1G19150	LHCA6	PSI type II chlorophyll a/b-binding protein	IPR001344	Photosynthesis			Yes	0	19.5	Yes	0	21	Rhythmic
AT3G54890	LHCA1	Photosystem I light harvesting complex	IPR001344	Photosynthesis			Yes	0	4.5	Yes	0	4.5	Rhythmic
AT2G34420	LHB1B2	Photosystem II type I chlorophyll a/b-binding protein	IPR022796	Photosynthesis			Yes	0	4.5	Yes	0	4.5	Rhythmic
AT4G39980	DHS1	DAHP synthase	EC 2.5.1.54	Shikimate pathway			Yes	0	13.5	Yes	0	12	Rhythmic
AT4G39540	SK2	Shikimate kinase homolog	EC 2.7.1.71	Shikimate pathway			No	0.398	0	Yes	0	21	Not rhythmic
AT2G45300	EPSPS1	EPSP synthase	EC 2.5.1.19	Shikimate pathway			Yes	0.0004	0	Yes	0	0	Rhythmic
AT1G48850	EMB1144 (CS)	Chorismate Synthase	EC 4.2.3.5	Shikimate pathway			Yes	0	21	Yes	0	22.5	Rhythmic
AT3G06350	EMB3004 (DHQS)	3-dehydroquinate dehydratase	EC 4.2.1.10	Shikimate pathway			Yes	0.0092	22.5	Yes	0.0002	0	Rhythmic
AT3G29200	CM1	Chorismate mutase	EC 5.4.99.5	TYR, PHE Synthesis			Yes	0	0	Yes	0	0	Rhythmic
AT5G05730	ASA1	Anthranilate synthase alpha subunit 1	EC 4.1.3.27	TRP synthesis			Yes	0.0009	10.5	Yes	0	10.5	Rhythmic
AT1G06570	HPPD	Hydroxyphenyl Pyruvate Dioxygenase	EC 1.13.11.27	TYR, PHE Synthesis			Yes	0	4.5	Yes	0	3	Rhythmic
AT2G37040	PAL1	Phenylalanine ammonia-lyase	EC 4.3.1.24	TYR, PHE Synthesis			Yes	0	0	Yes	0	0	Rhythmic
AT4G28680	ATTYDC	Tyrosine decarboxylase	EC 4.1.1.25	TYR, PHE Synthesis			Yes	0	22.5	Yes	0	1.5	Rhythmic
AT1G79870	HPPR2	Hydroxyphenylpyruvate reductase	EC 1.1.1.237	TYR, PHE Synthesis			Yes	0.0027	18	No	0.1642	16.5	Not rhythmic
AT1G28680	COSY	Coumarin synthase	EC 2.3.1.162	TYR, PHE Synthesis			Yes	0.0499	21	Yes	0	22.5	Rhythmic
AT3G29200	CM1	Chorismate mutase	EC 5.4.99.5	TYR, PHE Synthesis			Yes	0	0	Yes	0	0	Rhythmic
AT5G54810	ATTSB1	Tryptophan synthase	EC 4.2.1.20	TRP synthesis			Yes	0	15	Yes	0	15	Rhythmic
AT2G04400	IGPS	Indole-3-glycerol-phosphate synthase	EC 4.1.1.48	TRP synthesis			Yes	0	19.5	Yes	0.0003	19.5	Rhythmic
AT5G17990	TRP1	Phosphoribosylanthranilate transferase	EC 2.4.2.18	TRP synthesis			Yes	0	19.5	Yes	0	19.5	Rhythmic
AT1G07780	PAI1	Phosphoribosylanthranilate isomerase	EC 5.3.1.24	TRP synthesis			Yes	0.012	6	Yes	0.012	6	Rhythmic
AT5G05730	ASA1	Anthranilate synthase alpha subunit 1	EC 4.1.3.27	TRP synthesis			Yes	0.0009	10.5	Yes	0	10.5	Rhythmic
AT5G37600	GLN1	Glutamine Synthetase	EC 6.3.1.2	Glutamate metabolism			Yes	0.0006	19.5	No	0.1236	9	Not rhythmic
AT3G27740	CARA	Carbamoyl phosphate synthetase	EC 6.3.5.5	Glutamate metabolism			No	0.0693	0	Yes	0.0013	19.5	Rhythmic
AT3G24090	GFAT	D-fructose-6-phosphate amidotransferase	EC 2.6.1.16	Glutamate metabolism			No	1	0	No	0.7169	3	Not rhythmic
AT5G53460	GLT1	NADH-dependent glutamate synthase	EC 1.4.1.14	Glutamate metabolism			Yes	0.0008	7.5	Yes	0.0046	6	Rhythmic
AT5G62530	ALDH12A1	Pyrroline-5-carboxylate dehydrogenase	EC 1.2.1.88	Glutamate metabolism			Yes	0.0363	18	Yes	0.0002	18	Rhythmic
AT3G10230	LYC	Lycopene beta-cyclase	EC 5.5.1.19	Carotenoid synthesis			Yes	0	0	Yes	0	0	Rhythmic
AT4G14210	PDE226	15-cis-phytoene desaturase	EC 1.3.5.5	Carotenoid synthesis			Yes	0	0	Yes	0	0	Rhythmic
AT3G04870	PDE181	Zeta-carotene desaturase	EC 1.3.5.6	Carotenoid synthesis			Yes	0	19.5	Yes	0	19.5	Rhythmic
AT4G25700	BCH1	Beta-carotene 3-hydroxylase	EC 1.14.15.24	Carotenoid synthesis			Yes	0	22;5	Yes	0	21	Rhythmic
AT4G19170	CCD4	9-cis-epoxycarotenoid dioxygenase	EC 1.13.11.51	Carotenoid synthesis			Yes	0	3	Yes	0	4.5	Rhythmic
AT4G15560	CLA	1-deoxy-D-xylulose-5-phosphate synthase	EC 2.2.1.7	Terpenoid biosynthesis			Yes	0	1.5	Yes	0	1.5	Rhythmic
AT5G62790	DXR	DXP-reductoisomerase	EC 1.1.1.267	Terpenoid biosynthesis			Yes	0.0001	21	Yes	0.0288	0	Rhythmic
AT1G63970	ISPF	MECDP-synthase	EC 4.6.1.12	Terpenoid biosynthesis			Yes	0	21	Yes	0	0	Rhythmic
AT2G34630	GPPS	Geranyl-diphosphate synthase	EC 2.5.1.1	Terpenoid biosynthesis			Yes	0	22.5	Yes	0	22.5	Rhythmic
AT5G16440	IPP1	IPP isomerase	EC 5.3.3.2	Terpenoid biosynthesis			No	1	9	Yes	0.0003	9	Not rhythmic
AT5G59160	PPO	Protein-serine/threonine phosphatase	EC 3.1.3.16	Porphyrin synthesis			No	1	7.5	No	0.5357	6	Not rhythmic
AT1G56000	AT1G56000	Protoporphyrinogen oxidase	EC 1.3.3.4	Porphyrin synthesis			No	1	18	No	1	4.5	Not rhythmic
AT5G45930	CHL I2	Magnesium chelatase	EC 6.6.1.1	Porphyrin synthesis			No	1	1.5	Yes	0	6	Not rhythmic
AT4G25080	CHLM	Mg protoporphyrin IX methyltransferase	EC 2.1.1.11	Porphyrin synthesis			Yes	0	1.5	Yes	0	1.5	Rhythmic
AT5G18660	PCB2	[4-vinyl]chlorophyllide a reductase	EC 1.3.1.75	Porphyrin synthesis			Yes	0	21	Yes	0	21	Rhythmic
AT3G10160	ATDFC	Tetrahydrofolate synthase	EC 6.3.2.17	Folic acid synthesis			No	0.2095	16.5	Yes	0	18	Not rhythmic
AT2G28880	ADCS	Aminodeoxychorismate synthase	EC 2.6.1.85	Folic acid synthesis			Yes	0.0417	1.5	Yes	0.0006	0	Rhythmic
AT3G54970	AT3G54970	Aminodeoxychorismate lyase	EC 4.1.3.38	Folic acid synthesis			Yes	0.0148	15	Yes	0.0053	13.5	Rhythmic
AT3G11750	FOLB1	Dihydroneopterin aldolase	EC 4.1.2.25	Folic acid synthesis			Yes	0.0035	18	No	0.2538	19.5	Not rhythmic
AT2G16370	THY-1	Thymidylate synthase	EC 2.1.1.45	Folic acid synthesis			No	1	12	No	1	13	Not rhythmic
AT4G39350	CESA2	Cellulose synthase (GDP-forming)	EC 2.4.1.29	Cellulose synthesis			Yes	0.0004	4.5	Yes	0	4.5	Rhythmic
AT4G32410	CESA1	Cellulose synthase (UDP-forming)	EC 2.4.1.12	Cellulose synthesis			Yes	0.0523	4.5	Yes	0.0004	4.5	Rhythmic
AT4G02290	GH9B1	Cellulase	EC 3.2.1.4	Cellulose synthesis			No	1	1.5	No	1	1.5	Not rhythmic
AT1G45191	BGLU1	Beta-glucosidase	EC 3.2.1.21	Cellulose synthesis			Yes	0	0	Yes	0	0	Rhythmic
AT5G19220	ADG2	ADP-glucose diphosphorylase	EC 2.7.7.27	Cellulose synthesis			Yes	0.0004	0	Yes	0	1.5	Rhythmic
AT1G78510	SPS1	Solanesyl diphosphate synthase	EC 2.5.1.85	Solanesol synthesis			Yes	0	22.5	Yes	0	22.5	Rhythmic
AT3G63410	APG1	MPBQ/MSBQ methyltransferase	EC 2.1.1.295	Solanesol synthesis			Yes	0	22.5	Yes	0	0	Rhythmic
AT1G74470	AT1G74470	Geranylgeranyl reductase	EC 1.3.1.83	Solanesol synthesis			Yes	0	3	Yes	0	1.5	Rhythmic
AT1G17050	SPS2	Solanesyl diphosphate synthase	EC 2.5.1.84	Solanesol synthesis			Yes	0	22.5	Yes	0	0	Rhythmic
AT2G34630	GPPS	Solanesyl diphosphate synthase	EC 2.5.1.85	Solanesol synthesis			Yes	0	22.5	Yes	0	22.5	Rhythmic
AT3G11945	HST	Homogentisate Solanesyltransferase	EC 2.5.1.117	Vitamin E synthesis			Yes	0	22.5	Yes	0	22.5	Rhythmic
AT2G18950	HPT1	Homogentisate phytyltransferase	EC 2.5.1.115	Vitamin E synthesis			No	0.1195	16.5	Yes	0.0004	13.5	Not rhythmic
AT4G32770	SDX1	Tocopherol cyclase	EC 5.5.1.24	Vitamin E synthesis			Yes	0	22.5	Yes	0	22.5	Rhythmic
AT1G64970	G-TMT	Tocopherol C-methyltransferase	EC 2.1.1.95	Vitamin E synthesis			Yes	0	22.5	Yea	0	21	Rhythmic
AT5G36160	TAT2	Tyrosine transaminase	EC 2.6.1.5	Vitamin E synthesis			No	1	18	Yes	0.0184	0	Not rhythmic
AT5G23300	PYRD	Dihydroorotate dehydrogenase (DHODH)	EC 1.3.5.2	Pyrimidine synthesis			No	1	15	No	1	18	Not rhythmic
AT3G17810	PYD1	Dihydrothymine dehydrogenase	EC 1.3.1.2	Pyrimidine synthesis			No	1	12	Yes	0	6	Not rhythmic
AT4G22930	DHOASE	Dihydroorotase	EC 3.5.2.3	Pyrimidine synthesis			Yes	0	21	Yes	0	19.5	Rhythmic
AT3G54470	AT3G54470	Orotate phosphoribosyltransferase	EC 2.4.2.10	Pyrimidine synthesis			Yes	0.0048	21	Yes	0.0006	0	Rhythmic
AT3G53900	PYRR	UMP diphosphorylase	EC 2.4.2.9	Pyrimidine synthesis			No	1	18	No	1	13.5	Not rhythmic

## Sheet: All
CODE	GENE	PROTEIN	KEGG	Metabolic pathway	Rhythm	pvalue	phase	TRhythm	tpvalue	tphase	FC
AT1G36160	ACC1	acetyl-CoA carboxylase	EC 6.4.1.2	Lipid synthesis	Rhythmic	0.0004	0	Yes	0.0001	0	Rhythmic
AT3G16170	AAE13	malonyl-CoA ligase	EC 6.2.1.76	Lipid synthesis	Rhythmic	0.0025	21	No	1	19.5	Not rhythmic
AT2G30200	MCAT	malonyl-ACP	EC 2.3.1.39	Lipid synthesis	Rhythmic	0.001	18	No	0.1869	10.5	Not rhythmic
AT2G33150	KAT2	3-ketoacyl-CoA thiolase	EC 2.3.1.16	Lipid synthesis	Rhythmic	0	12	Yes	0	10.5	Rhythmic
AT1G04710	KAT1	3-ketoacyl-CoA thiolase	EC 2.3.1.16	Lipid synthesis	Rhythmic	0	19.5	Yes	0	18	Rhythmic
AT3G48560	ALS	Acetolactate synthase	EC 2.2.1.6	BCCAs synthesis	Rhythmic	0.001	0	Yes	0	0	Rhythmic
AT2G31810	AHASS1	Acetolactate synthase	EC 2.2.1.7	BCCAs synthesis	Rhythmic	0	10.5	Yes	0	10.5	Rhythmic
AT5G16290	AHASS2	Acetolactate synthase	EC 2.2.1.8	BCCAs synthesis	Rhythmic	0	16.5	Yes	0	18	Rhythmic
AT3G10050	OMR1	Threonine deaminase	EC 4.3.1.19	BCCAs synthesis	Rhythmic	0.0046	0	No	1	16.5	Not rhythmic
AT1G18500	IPMS1	Isopropylmalate synthase	EC 2.3.3.13	BCCAs synthesis	Rhythmic	0.0025	10.5	Yes	0	9	Rhythmic
AT4G05180	PSQB	PsbQ subunit	EC 1.10.3.9	Photosynthesis	Rhythmic	0	19.5	Yes	0	19.5	Rhythmic
AT1G74880	NDH-O	NAD(P)H:plastoquinone dehydrogenase	EC 1.10.3.9	Photosynthesis	Rhythmic	0	19.5	Yes	0	19.5	Rhythmic
AT1G19150	LHCA6	PSI type II chlorophyll a/b-binding protein	IPR001344	Photosynthesis	Rhythmic	0	19.5	Yes	0	21	Rhythmic
AT3G54890	LHCA1	Photosystem I light harvesting complex	IPR001344	Photosynthesis	Rhythmic	0	4.5	Yes	0	4.5	Rhythmic
AT2G34420	LHB1B2	Photosystem II type I chlorophyll a/b-binding protein	IPR022796	Photosynthesis	Rhythmic	0	4.5	Yes	0	4.5	Rhythmic
AT4G39980	DHS1	DAHP synthase	EC 2.5.1.54	Shikimate pathway	Rhythmic	0	13.5	Yes	0	12	Rhythmic
AT4G39540	SK2	Shikimate kinase homolog	EC 2.7.1.71	Shikimate pathway	Not rhythmic	0.398	0	Yes	0	21	Not rhythmic
AT2G45300	EPSPS1	EPSP synthase	EC 2.5.1.19	Shikimate pathway	Rhythmic	0.0004	0	Yes	0	0	Rhythmic
AT1G48850	EMB1144	Chorismate Synthase	EC 4.2.3.5	Shikimate pathway	Rhythmic	0	21	Yes	0	22.5	Rhythmic
AT3G06350	EMB3004	3-dehydroquinate dehydratase	EC 4.2.1.10	Shikimate pathway	Rhythmic	0.092	22.5	Yes	0.0002	0	Rhythmic
AT3G29200	CM1	Chorismate mutase	EC 5.4.99.5	TYR, PHE Synthesis	Rhythmic	0	0	Yes	0	0	Rhythmic
AT5G05730	ASA1	Anthranilate synthase alpha subunit 1	EC 4.1.3.27	TRP synthesis	Rhythmic	0.0009	10.5	Yes	0	10.5	Rhythmic
AT1G06570	HPPD	Hydroxyphenyl Pyruvate Dioxygenase	EC 1.13.11.27	TYR, PHE Synthesis	Rhythmic	0	4.5	Yes	0	3	Rhythmic
AT2G37040	PAL1	Phenylalanine ammonia-lyase	EC 4.3.1.24	TYR, PHE Synthesis	Rhythmic	0	0	Yes	0	0	Rhythmic
AT4G28680	ATTYDC	Tyrosine decarboxylase	EC 4.1.1.25	TYR, PHE Synthesis	Rhythmic	0	22.5	Yes	0	1.5	Rhythmic
AT1G79870	HPPR2	Hydroxyphenylpyruvate reductase	EC 1.1.1.237	TYR, PHE Synthesis	Rhythmic	0.0027	18	No	0.1642	16.5	Not rhythmic
AT1G28680	COSY	Coumarin synthase	EC 2.3.1.162	TYR, PHE Synthesis	Rhythmic	0.0499	21	Yes	0	22.5	Rhythmic
AT3G29200	CM1	Chorismate mutase	EC 5.4.99.5	TYR, PHE Synthesis	Rhythmic	0	0	Yes	0	0	Rhythmic
AT5G54810	ATTSB1	Tryptophan synthase	EC 4.2.1.20	TRP synthesis	Rhythmic	0	15	Yes	0	15	Rhythmic
AT2G04400	IGPS	Indole-3-glycerol-phosphate synthase	EC 4.1.1.48	TRP synthesis	Rhythmic	0	19.5	Yes	0.0003	19.5	Rhythmic
AT5G17990	TRP1	Phosphoribosylanthranilate transferase	EC 2.4.2.18	TRP synthesis	Rhythmic	0	19.5	Yes	0	19.5	Rhythmic
AT1G07780	PAI1	Phosphoribosylanthranilate isomerase	EC 5.3.1.24	TRP synthesis	Rhythmic	0.012	6	Yes	0.012	6	Rhythmic
AT5G05730	ASA1	Anthranilate synthase alpha subunit 1	EC 4.1.3.27	TRP synthesis	Rhythmic	0.0009	10.5	Yes	0	10.5	Rhythmic
AT5G37600	GLN1	Glutamine Synthetase	EC 6.3.1.2	Glutamate metabolism	Rhythmic	0.0006	19.5	No	0.1236	9	Not rhythmic
AT3G27740	CARA	Carbamoyl phosphate synthetase	EC 6.3.5.5	Glutamate metabolism	Not rhythmic	0.0693	0	Yes	0.0013	19.5	Rhythmic
AT3G24090	GFAT	D-fructose-6-phosphate amidotransferase	EC 2.6.1.16	Glutamate metabolism	Not rhythmic	1	0	No	0.7169	3	Not rhythmic
AT5G53460	GLT1	NADH-dependent glutamate synthase	EC 1.4.1.14	Glutamate metabolism	Rhythmic	0.0008	7.5	Yes	0.0046	6	Rhythmic
AT5G62530	ALDH12A1	Pyrroline-5-carboxylate dehydrogenase	EC 1.2.1.88	Glutamate metabolism	Rhythmic	0.0363	18	Yes	0.0002	18	Rhythmic
AT3G10230	LYC	Lycopene beta-cyclase	EC 5.5.1.19	Carotenoid synthesis	Rhythmic	0	0	Yes	0	0	Rhythmic
AT4G14210	PDE226	15-cis-phytoene desaturase	EC 1.3.5.5	Carotenoid synthesis	Rhythmic	0	0	Yes	0	0	Rhythmic
AT3G04870	PDE181	Zeta-carotene desaturase	EC 1.3.5.6	Carotenoid synthesis	Rhythmic	0	19.5	Yes	0	19.5	Rhythmic
AT4G25700	B1	Beta-carotene 3-hydroxylase	EC 1.14.15.24	Carotenoid synthesis	Rhythmic	0	22.5	Yes	0	21	Rhythmic
AT4G19170	CCD4	9-cis-epoxycarotenoid dioxygenase	EC 1.13.11.51	Carotenoid synthesis	Rhythmic	0	3	Yes	0	4.5	Rhythmic
AT4G15560	CLA	1-deoxy-D-xylulose-5-phosphate synthase	EC 2.2.1.7	Terpenoid biosynthesis	Rhythmic	0	1.5	Yes	0	1.5	Rhythmic
AT5G62790	DXR	DXP-reductoisomerase	EC 1.1.1.267	Terpenoid biosynthesis	Rhythmic	0.0001	21	Yes	0.0288	0	Rhythmic
AT1G63970	ISPF	MECDP-synthase	EC 4.6.1.12	Terpenoid biosynthesis	Rhythmic	0	21	Yes	0	0	Rhythmic
AT2G34630	GPPS	Geranyl-diphosphate synthase	EC 2.5.1.1	Terpenoid biosynthesis	Rhythmic	0	22.5	Yes	0	22.5	Rhythmic
AT5G16440	IPP1	IPP isomerase	EC 5.3.3.2	Terpenoid biosynthesis	Not rhythmic	1	9	Yes	0.0003	9	Not rhythmic
AT5G59160	PPO	Protein-serine/threonine phosphatase	EC 3.1.3.16	Porphyrin synthesis	Not rhythmic	1	7.5	No	0.5357	6	Not rhythmic
AT1G56000	AT1G56000	Protoporphyrinogen oxidase	EC 1.3.3.4	Porphyrin synthesis	Not rhythmic	1	18	No	1	4.5	Not rhythmic
AT5G45930	CHL I2	Magnesium chelatase	EC 6.6.1.1	Porphyrin synthesis	Not rhythmic	1	1.5	Yes	0	6	Not rhythmic
AT4G25080	CHLM	Mg protoporphyrin IX methyltransferase	EC 2.1.1.11	Porphyrin synthesis	Rhythmic	0	1.5	Yes	0	1.5	Rhythmic
AT5G18660	PCB2	[4-vinyl]chlorophyllide a reductase	EC 1.3.1.75	Porphyrin synthesis	Rhythmic	0	21	Yes	0	21	Rhythmic
AT3G10160	ATDFC	Tetrahydrofolate synthase	EC 6.3.2.17	Folic acid synthesis	Not rhythmic	0.2095	16.5	Yes	0	18	Not rhythmic
AT2G28880	ADCS	Aminodeoxychorismate synthase	EC 2.6.1.85	Folic acid synthesis	Rhythmic	0.0417	1.5	Yes	0.0006	0	Rhythmic
AT3G54970	AT3G54970	Aminodeoxychorismate lyase	EC 4.1.3.38	Folic acid synthesis	Rhythmic	0.0148	15	Yes	0.0053	13.5	Rhythmic
AT3G11750	FOLB1	Dihydroneopterin aldolase	EC 4.1.2.25	Folic acid synthesis	Rhythmic	0.0035	18	No	0.2538	19.5	Not rhythmic
AT2G16370	THY-1	Thymidylate synthase	EC 2.1.1.45	Folic acid synthesis	Not rhythmic	1	12	No	1	13	Not rhythmic
AT4G39350	CESA2	Cellulose synthase (GDP-forming)	EC 2.4.1.29	Cellulose synthesis	Rhythmic	0.0004	4.5	Yes	0	4.5	Rhythmic
AT4G32410	CESA1	Cellulose synthase (UDP-forming)	EC 2.4.1.12	Cellulose synthesis	Rhythmic	0.523	4.5	Yes	0.0004	4.5	Rhythmic
AT4G02290	GH9B1	Cellulase	EC 3.2.1.4	Cellulose synthesis	Not rhythmic	1	1.5	No	1	1.5	Not rhythmic
AT1G45191	BGLU1	Beta-glucosidase	EC 3.2.1.21	Cellulose synthesis	Rhythmic	0	0	Yes	0	0	Rhythmic
AT5G19220	ADG2	ADP-glucose diphosphorylase	EC 2.7.7.27	Cellulose synthesis	Rhythmic	0.0004	0	Yes	0	1.5	Rhythmic
AT1G78510	SPS1	Solanesyl diphosphate synthase	EC 2.5.1.85	Solanesol synthesis	Rhythmic	0	22.5	Yes	0	22.5	Rhythmic
AT3G63410	APG1	MPBQ/MSBQ methyltransferase	EC 2.1.1.295	Solanesol synthesis	Rhythmic	0	22.5	Yes	0	0	Rhythmic
AT1G74470	AT1G74470	Geranylgeranyl reductase	EC 1.3.1.83	Solanesol synthesis	Rhythmic	0	3	Yes	0	1.5	Rhythmic
AT1G17050	SPS2	Solanesyl diphosphate synthase	EC 2.5.1.84	Solanesol synthesis	Rhythmic	0	22.5	Yes	0	0	Rhythmic
AT2G34630	GPPS	Solanesyl diphosphate synthase	EC 2.5.1.85	Solanesol synthesis	Rhythmic	0	22.5	Yes	0	22.5	Rhythmic
AT3G11945	HST	Homogentisate Solanesyltransferase	EC 2.5.1.117	Vitamin E synthesis	Rhythmic	0	22.5	Yes	0	22.5	Rhythmic
AT2G18950	HPT1	Homogentisate phytyltransferase	EC 2.5.1.115	Vitamin E synthesis	Not rhythmic	0.1195	16.5	Yes	0.0004	13.5	Not rhythmic
AT4G32770	SDX1	Tocopherol cyclase	EC 5.5.1.24	Vitamin E synthesis	Rhythmic	0	22.5	Yes	0	22.5	Rhythmic
AT1G64970	G-TMT	Tocopherol C-methyltransferase	EC 2.1.1.95	Vitamin E synthesis	Rhythmic	0	22.5	Yea	0	21	Rhythmic
AT5G36160	TAT2	Tyrosine transaminase	EC 2.6.1.5	Vitamin E synthesis	Not rhythmic	1	18	Yes	0.0184	0	Not rhythmic
AT5G23300	PYRD	Dihydroorotate dehydrogenase (DHODH)	EC 1.3.5.2	Pyrimidine synthesis	Not rhythmic	1	15	No	1	18	Not rhythmic
AT3G17810	PYD1	Dihydrothymine dehydrogenase	EC 1.3.1.2	Pyrimidine synthesis	Not rhythmic	1	12	Yes	0	6	Not rhythmic
AT4G22930	DHOASE	Dihydroorotase	EC 3.5.2.3	Pyrimidine synthesis	Rhythmic	0	21	Yes	0	19.5	Rhythmic
AT3G54470	AT3G54470	Orotate phosphoribosyltransferase	EC 2.4.2.10	Pyrimidine synthesis	Rhythmic	0.0048	21	Yes	0.0006	0	Rhythmic
AT3G53900	PYRR	UMP diphosphorylase	EC 2.4.2.9	Pyrimidine synthesis	Not rhythmic	1	18	No	1	13.5	Not rhythmic

## Sheet: Only rhythmic
CODE	GENE	PROTEIN	KEGG	Metabolic pathway	Rhythm	pvalue	phase	TRhythm	tpvalue	tphase	FC
AT1G36160	ACC1	acetyl-CoA carboxylase	EC 6.4.1.2	Lipid synthesis	Rhythmic	0.0004	0	Yes	0.0001	0	Rhythmic
AT2G33150	KAT2	3-ketoacyl-CoA thiolase	EC 2.3.1.16	Lipid synthesis	Rhythmic	0	12	Yes	0	10.5	Rhythmic
AT1G04710	KAT1	3-ketoacyl-CoA thiolase	EC 2.3.1.16	Lipid synthesis	Rhythmic	0	19.5	Yes	0	18	Rhythmic
AT3G48560	ALS	Acetolactate synthase	EC 2.2.1.6	BCCAs synthesis	Rhythmic	0.001	0	Yes	0	0	Rhythmic
AT2G31810	AHASS1	Acetolactate synthase	EC 2.2.1.7	BCCAs synthesis	Rhythmic	0	10.5	Yes	0	10.5	Rhythmic
AT5G16290	AHASS2	Acetolactate synthase	EC 2.2.1.8	BCCAs synthesis	Rhythmic	0	16.5	Yes	0	18	Rhythmic
AT1G18500	IPMS1	Isopropylmalate synthase	EC 2.3.3.13	BCCAs synthesis	Rhythmic	0.0025	10.5	Yes	0	9	Rhythmic
AT4G05180	PSQB	PsbQ subunit	EC 1.10.3.9	Photosynthesis	Rhythmic	0	19.5	Yes	0	19.5	Rhythmic
AT1G74880	NDH-O	NAD(P)H:plastoquinone dehydrogenase	EC 1.10.3.9	Photosynthesis	Rhythmic	0	19.5	Yes	0	19.5	Rhythmic
AT1G19150	LHCA6	PSI type II chlorophyll a/b-binding protein	IPR001344	Photosynthesis	Rhythmic	0	19.5	Yes	0	21	Rhythmic
AT3G54890	LHCA1	Photosystem I light harvesting complex	IPR001344	Photosynthesis	Rhythmic	0	4.5	Yes	0	4.5	Rhythmic
AT2G34420	LHB1B2	Photosystem II type I chlorophyll a/b-binding protein	IPR022796	Photosynthesis	Rhythmic	0	4.5	Yes	0	4.5	Rhythmic
AT4G39980	DHS1	DAHP synthase	EC 2.5.1.54	Shikimate pathway	Rhythmic	0	13.5	Yes	0	12	Rhythmic
AT2G45300	EPSPS1	EPSP synthase	EC 2.5.1.19	Shikimate pathway	Rhythmic	0.0004	0	Yes	0	0	Rhythmic
AT1G48850	EMB1144	Chorismate Synthase	EC 4.2.3.5	Shikimate pathway	Rhythmic	0	21	Yes	0	22.5	Rhythmic
AT3G06350	EMB3004	3-dehydroquinate dehydratase	EC 4.2.1.10	Shikimate pathway	Rhythmic	0.092	22.5	Yes	0.0002	0	Rhythmic
AT3G29200	CM1	Chorismate mutase	EC 5.4.99.5	TYR, PHE Synthesis	Rhythmic	0	0	Yes	0	0	Rhythmic
AT5G05730	ASA1	Anthranilate synthase alpha subunit 1	EC 4.1.3.27	TRP synthesis	Rhythmic	0.0009	10.5	Yes	0	10.5	Rhythmic
AT1G06570	HPPD	Hydroxyphenyl Pyruvate Dioxygenase	EC 1.13.11.27	TYR, PHE Synthesis	Rhythmic	0	4.5	Yes	0	3	Rhythmic
AT2G37040	PAL1	Phenylalanine ammonia-lyase	EC 4.3.1.24	TYR, PHE Synthesis	Rhythmic	0	0	Yes	0	0	Rhythmic
AT4G28680	ATTYDC	Tyrosine decarboxylase	EC 4.1.1.25	TYR, PHE Synthesis	Rhythmic	0	22.5	Yes	0	1.5	Rhythmic
AT1G28680	COSY	Coumarin synthase	EC 2.3.1.162	TYR, PHE Synthesis	Rhythmic	0.0499	21	Yes	0	22.5	Rhythmic
AT3G29200	CM1	Chorismate mutase	EC 5.4.99.5	TYR, PHE Synthesis	Rhythmic	0	0	Yes	0	0	Rhythmic
AT5G54810	ATTSB1	Tryptophan synthase	EC 4.2.1.20	TRP synthesis	Rhythmic	0	15	Yes	0	15	Rhythmic
AT2G04400	IGPS	Indole-3-glycerol-phosphate synthase	EC 4.1.1.48	TRP synthesis	Rhythmic	0	19.5	Yes	0.0003	19.5	Rhythmic
AT5G17990	TRP1	Phosphoribosylanthranilate transferase	EC 2.4.2.18	TRP synthesis	Rhythmic	0	19.5	Yes	0	19.5	Rhythmic
AT1G07780	PAI1	Phosphoribosylanthranilate isomerase	EC 5.3.1.24	TRP synthesis	Rhythmic	0.012	6	Yes	0.012	6	Rhythmic
AT5G05730	ASA1	Anthranilate synthase alpha subunit 1	EC 4.1.3.27	TRP synthesis	Rhythmic	0.0009	10.5	Yes	0	10.5	Rhythmic
AT3G27740	CARA	Carbamoyl phosphate synthetase	EC 6.3.5.5	Glutamate metabolism	Not rhythmic	0.0693	0	Yes	0.0013	19.5	Rhythmic
AT5G53460	GLT1	NADH-dependent glutamate synthase	EC 1.4.1.14	Glutamate metabolism	Rhythmic	0.0008	7.5	Yes	0.0046	6	Rhythmic
AT5G62530	ALDH12A1	Pyrroline-5-carboxylate dehydrogenase	EC 1.2.1.88	Glutamate metabolism	Rhythmic	0.0363	18	Yes	0.0002	18	Rhythmic
AT3G10230	LYC	Lycopene beta-cyclase	EC 5.5.1.19	Carotenoid synthesis	Rhythmic	0	0	Yes	0	0	Rhythmic
AT4G14210	PDE226	15-cis-phytoene desaturase	EC 1.3.5.5	Carotenoid synthesis	Rhythmic	0	0	Yes	0	0	Rhythmic
AT3G04870	PDE181	Zeta-carotene desaturase	EC 1.3.5.6	Carotenoid synthesis	Rhythmic	0	19.5	Yes	0	19.5	Rhythmic
AT4G25700	B1	Beta-carotene 3-hydroxylase	EC 1.14.15.24	Carotenoid synthesis	Rhythmic	0	22.5	Yes	0	21	Rhythmic
AT4G19170	CCD4	9-cis-epoxycarotenoid dioxygenase	EC 1.13.11.51	Carotenoid synthesis	Rhythmic	0	3	Yes	0	4.5	Rhythmic
AT4G15560	CLA	1-deoxy-D-xylulose-5-phosphate synthase	EC 2.2.1.7	Terpenoid biosynthesis	Rhythmic	0	1.5	Yes	0	1.5	Rhythmic
AT5G62790	DXR	DXP-reductoisomerase	EC 1.1.1.267	Terpenoid biosynthesis	Rhythmic	0.0001	21	Yes	0.0288	0	Rhythmic
AT1G63970	ISPF	MECDP-synthase	EC 4.6.1.12	Terpenoid biosynthesis	Rhythmic	0	21	Yes	0	0	Rhythmic
AT2G34630	GPPS	Geranyl-diphosphate synthase	EC 2.5.1.1	Terpenoid biosynthesis	Rhythmic	0	22.5	Yes	0	22.5	Rhythmic
AT4G25080	CHLM	Mg protoporphyrin IX methyltransferase	EC 2.1.1.11	Porphyrin synthesis	Rhythmic	0	1.5	Yes	0	1.5	Rhythmic
AT5G18660	PCB2	[4-vinyl]chlorophyllide a reductase	EC 1.3.1.75	Porphyrin synthesis	Rhythmic	0	21	Yes	0	21	Rhythmic
AT2G28880	ADCS	Aminodeoxychorismate synthase	EC 2.6.1.85	Folic acid synthesis	Rhythmic	0.0417	1.5	Yes	0.0006	0	Rhythmic
AT3G54970	AT3G54970	Aminodeoxychorismate lyase	EC 4.1.3.38	Folic acid synthesis	Rhythmic	0.0148	15	Yes	0.0053	13.5	Rhythmic
AT4G39350	CESA2	Cellulose synthase (GDP-forming)	EC 2.4.1.29	Cellulose synthesis	Rhythmic	0.0004	4.5	Yes	0	4.5	Rhythmic
AT4G32410	CESA1	Cellulose synthase (UDP-forming)	EC 2.4.1.12	Cellulose synthesis	Rhythmic	0.523	4.5	Yes	0.0004	4.5	Rhythmic
AT4G02290	GH9B1	Cellulase	EC 3.2.1.4	Cellulose synthesis	Not rhythmic	1	1.5	No	1	1.5
AT1G45191	BGLU1	Beta-glucosidase	EC 3.2.1.21	Cellulose synthesis	Rhythmic	0	0	Yes	0	0	Rhythmic
AT5G19220	ADG2	ADP-glucose diphosphorylase	EC 2.7.7.27	Cellulose synthesis	Rhythmic	0.0004	0	Yes	0	1.5	Rhythmic
AT1G78510	SPS1	Solanesyl diphosphate synthase	EC 2.5.1.85	Solanesol synthesis	Rhythmic	0	22.5	Yes	0	22.5	Rhythmic
AT3G63410	APG1	MPBQ/MSBQ methyltransferase	EC 2.1.1.295	Solanesol synthesis	Rhythmic	0	22.5	Yes	0	0	Rhythmic
AT1G74470	AT1G74470	Geranylgeranyl reductase	EC 1.3.1.83	Solanesol synthesis	Rhythmic	0	3	Yes	0	1.5	Rhythmic
AT1G17050	SPS2	Solanesyl diphosphate synthase	EC 2.5.1.84	Solanesol synthesis	Rhythmic	0	22.5	Yes	0	0	Rhythmic
AT2G34630	GPPS	Solanesyl diphosphate synthase	EC 2.5.1.85	Solanesol synthesis	Rhythmic	0	22.5	Yes	0	22.5	Rhythmic
AT3G11945	HST	Homogentisate Solanesyltransferase	EC 2.5.1.117	Vitamin E synthesis	Rhythmic	0	22.5	Yes	0	22.5	Rhythmic
AT4G32770	SDX1	Tocopherol cyclase	EC 5.5.1.24	Vitamin E synthesis	Rhythmic	0	22.5	Yes	0	22.5	Rhythmic
AT1G64970	G-TMT	Tocopherol C-methyltransferase	EC 2.1.1.95	Vitamin E synthesis	Rhythmic	0	22.5	Yea	0	21	Rhythmic
AT4G22930	DHOASE	Dihydroorotase	EC 3.5.2.3	Pyrimidine synthesis	Rhythmic	0	21	Yes	0	19.5	Rhythmic
AT3G54470	AT3G54470	Orotate phosphoribosyltransferase	EC 2.4.2.10	Pyrimidine synthesis	Rhythmic	0.0048	21	Yes	0.0006	0	Rhythmic

## Sheet: List of Herbicides
Molecule (from weedscience.org)	Chemical Group (from weedscience.org)	Company (from weedscience.org)	Trade Names (from weedscience.org)	HRAC Group (from weedscience.org)	Action (from weedscience.org)	Metabolic pathway (based on mode of action)
clodinafop-propargyl	Aryloxyphenoxypropionates (FOPs)	Syngenta (ex Nov.)	Topik, CGA 184 927	1	Inhibition of Acetyl CoA Carboxylase	lipid synthesis
clofop	Aryloxyphenoxypropionates (FOPs)			1	Inhibition of Acetyl CoA Carboxylase	lipid synthesis
cyhalofop-butyl	Aryloxyphenoxypropionates (FOPs)	Dow AgroSciences	Clincher, XDE 537, DEH 112	1	Inhibition of Acetyl CoA Carboxylase	lipid synthesis
diclofop-methyl	Aryloxyphenoxypropionates (FOPs)	Bayer Crop Science (ex Aventis)	Hoegrass, Hoelon, Illoxan, HOE 23408	1	Inhibition of Acetyl CoA Carboxylase	lipid synthesis
fenoxaprop-ethyl	Aryloxyphenoxypropionates (FOPs)	Bayer Crop Science (ex Aventis)	Super Whip, Option Super, Exel Super, HOE-46360, Aclaim, Puma S	1	Inhibition of Acetyl CoA Carboxylase	lipid synthesis
fenthiaprop	Aryloxyphenoxypropionates (FOPs)			1	Inhibition of Acetyl CoA Carboxylase	lipid synthesis
fluazifop-butyl	Aryloxyphenoxypropionates (FOPs)	Syngenta (ex Zen.)	Fusilade, Fusilade 2000, Fusilade DX, ICI-A 0009, ICI-A 0005, SL-236, IH-773B, TF-1169	1	Inhibition of Acetyl CoA Carboxylase	lipid synthesis
haloxyfop-etotyl	Aryloxyphenoxypropionates (FOPs)	Dow AgroSciences		1	Inhibition of Acetyl CoA Carboxylase	lipid synthesis
haloxyfop-methyl	Aryloxyphenoxypropionates (FOPs)	Dow AgroSciences	Verdict, DOWCO 453ME	1	Inhibition of Acetyl CoA Carboxylase	lipid synthesis
haloxyfop-P-methyl	Aryloxyphenoxypropionates (FOPs)	Dow AgroSciences	Edge, DE 535	1	Inhibition of Acetyl CoA Carboxylase	lipid synthesis
isoxapyrifop	Aryloxyphenoxypropionates (FOPs)			1	Inhibition of Acetyl CoA Carboxylase	lipid synthesis
metamifop	Aryloxyphenoxypropionates (FOPs)			1	Inhibition of Acetyl CoA Carboxylase	lipid synthesis
propaquizafop	Aryloxyphenoxypropionates (FOPs)	Syngenta (ex Nov.)	Agil, Shogun, Ro 17-3664	1	Inhibition of Acetyl CoA Carboxylase	lipid synthesis
quizalofop-ethyl	Aryloxyphenoxypropionates (FOPs)	DuPont	Assure, Assure II, DPX-Y6202-3, Targa Super, NC-302	1	Inhibition of Acetyl CoA Carboxylase	lipid synthesis
quizalofop-P-tefuryl	Aryloxyphenoxypropionates (FOPs)	Uniroyal Chemical	Pantera, UBI C4874	1	Inhibition of Acetyl CoA Carboxylase	lipid synthesis
alloxydim	Cyclohexanediones (DIMs)	BASF	Fervin, Kusagard, NP-48Na	1	Inhibition of Acetyl CoA Carboxylase	lipid synthesis
butroxydim	Cyclohexanediones (DIMs)	Syngenta (ex Zen.)	Falcon, ICI-A0500	1	Inhibition of Acetyl CoA Carboxylase	lipid synthesis
clethodim	Cyclohexanediones (DIMs)	Valent	Select, Prsim, RE-45601	1	Inhibition of Acetyl CoA Carboxylase	lipid synthesis
cloproxydim	Cyclohexanediones (DIMs)			1	Inhibition of Acetyl CoA Carboxylase	lipid synthesis
cycloxydim	Cyclohexanediones (DIMs)	BASF	Focus, Laser, Stratos, BAS 517	1	Inhibition of Acetyl CoA Carboxylase	lipid synthesis
profoxydim	Cyclohexanediones (DIMs)	BASF	Aura, Tetris, BAS-625 H	1	Inhibition of Acetyl CoA Carboxylase	lipid synthesis
sethoxydim	Cyclohexanediones (DIMs)	BASF	Poast, Poast Plus, NABU, Fervinal, NP-55, Sertin	1	Inhibition of Acetyl CoA Carboxylase	lipid synthesis
tepraloxydim	Cyclohexanediones (DIMs)	BASF	BAS-620 H, Aramo, Equinox	1	Inhibition of Acetyl CoA Carboxylase	lipid synthesis
tralkoxydim	Cyclohexanediones (DIMs)	Syngenta (ex Zen.)	Achieve, Grasp, Splendor, ICI-A0604	1	Inhibition of Acetyl CoA Carboxylase	lipid synthesis
pinoxaden	Phenylpyrazoline	Syngenta (ex Zen.)	Axial, NOA-407855	1	Inhibition of Acetyl CoA Carboxylase	lipid synthesis
imazamethabenz-methyl	Imidazolinones	BASF (ex Am.Cy.)	Assert, AC 22293	2	Inhibition of Acetolactate Synthase	BCCAs synthesis (leucine, isoleucine e valine)
imazamox	Imidazolinones	BASF (ex Am.Cy.)	Raptor	2	Inhibition of Acetolactate Synthase	BCCAs synthesis (leucine, isoleucine e valine)
imazapic	Imidazolinones	BASF (ex Am.Cy.)	AC-163222, CL-263222, Cadre	2	Inhibition of Acetolactate Synthase	BCCAs synthesis (leucine, isoleucine e valine)
imazapyr	Imidazolinones	BASF (ex Am.Cy.)	Arsenal, Assault, AC 252925	2	Inhibition of Acetolactate Synthase	BCCAs synthesis (leucine, isoleucine e valine)
imazaquin	Imidazolinones	BASF (ex Am.Cy.)	Scepter, Image, AC 252214	2	Inhibition of Acetolactate Synthase	BCCAs synthesis (leucine, isoleucine e valine)
imazethapyr	Imidazolinones	BASF (ex Am.Cy.)	Pursuit, Pivot, AC 263499	2	Inhibition of Acetolactate Synthase	BCCAs synthesis (leucine, isoleucine e valine)
bispyribac-sodium	Pyrimidinyl benzoates	Kumiai	Nominee, KIH-2023	2	Inhibition of Acetolactate Synthase	BCCAs synthesis (leucine, isoleucine e valine)
pyribenzoxim	Pyrimidinyl benzoates	LG Chemical	Pyanchor, Kiljabi Gold, LGC-40863	2	Inhibition of Acetolactate Synthase	BCCAs synthesis (leucine, isoleucine e valine)
pyriftalid	Pyrimidinyl benzoates	Syngenta (ex Nov.)	CGA-279233	2	Inhibition of Acetolactate Synthase	BCCAs synthesis (leucine, isoleucine e valine)
pyriminobac-methyl	Pyrimidinyl benzoates	Kumiai	Prosper, KIH-6127	2	Inhibition of Acetolactate Synthase	BCCAs synthesis (leucine, isoleucine e valine)
pyrithiobac-sodium	Pyrimidinyl benzoates	DuPont	Staple, DPX-PE350	2	Inhibition of Acetolactate Synthase	BCCAs synthesis (leucine, isoleucine e valine)
amidosulfuron	Sulfonylureas	Bayer Crop Science (ex Aventis)	Adret, Gratil, HOE-75032	2	Inhibition of Acetolactate Synthase	BCCAs synthesis (leucine, isoleucine e valine)
azimsulfuron	Sulfonylureas	DuPont	Gulliver, DPX-A8947	2	Inhibition of Acetolactate Synthase	BCCAs synthesis (leucine, isoleucine e valine)
bensulfuron-methyl	Sulfonylureas	DuPont	Londax, DPX-F5384	2	Inhibition of Acetolactate Synthase	BCCAs synthesis (leucine, isoleucine e valine)
chlorimuron-ethyl	Sulfonylureas	DuPont	Classic, DPX-F6025	2	Inhibition of Acetolactate Synthase	BCCAs synthesis (leucine, isoleucine e valine)
chlorsulfuron	Sulfonylureas	DuPont	Glean, Telar, DPX-W4189	2	Inhibition of Acetolactate Synthase	BCCAs synthesis (leucine, isoleucine e valine)
cinosulfuron	Sulfonylureas	Syngenta (ex Nov.)	Setoff, CGA 142464	2	Inhibition of Acetolactate Synthase	BCCAs synthesis (leucine, isoleucine e valine)
cyclosulfamuron	Sulfonylureas	BASF (ex Am.Cy.)	AC-322140, Saviour	2	Inhibition of Acetolactate Synthase	BCCAs synthesis (leucine, isoleucine e valine)
ethametsulfuron-methyl	Sulfonylureas	DuPont	Muster, DPX-A7881	2	Inhibition of Acetolactate Synthase	BCCAs synthesis (leucine, isoleucine e valine)
ethoxysulfuron	Sulfonylureas	Bayer Crop Science (ex Aventis)	HOE 095404	2	Inhibition of Acetolactate Synthase	BCCAs synthesis (leucine, isoleucine e valine)
flazasulfuron	Sulfonylureas	Syngenta (ex Zen.)	Shibagen, SL-160, OK-1166	2	Inhibition of Acetolactate Synthase	BCCAs synthesis (leucine, isoleucine e valine)
flucetosulfuron	Sulfonylureas			2	Inhibition of Acetolactate Synthase	BCCAs synthesis (leucine, isoleucine e valine)
flupyrsulfuron-methyl-Na	Sulfonylureas	DuPont	Lexus XPE, Lexus Millenium, DPX-KE459	2	Inhibition of Acetolactate Synthase	BCCAs synthesis (leucine, isoleucine e valine)
foramsulfuron	Sulfonylureas	Bayer Crop Science (ex Aventis)	AEF-130360	2	Inhibition of Acetolactate Synthase	BCCAs synthesis (leucine, isoleucine e valine)
halosulfuron-methyl	Sulfonylureas	Monsanto	Permit, Battalion, MON-12000	2	Inhibition of Acetolactate Synthase	BCCAs synthesis (leucine, isoleucine e valine)
imazosulfuron	Sulfonylureas	Takeda	Takeoff, Sibatito, TH-913	2	Inhibition of Acetolactate Synthase	BCCAs synthesis (leucine, isoleucine e valine)
iodosulfuron-methyl-Na	Sulfonylureas	Bayer Crop Science (ex Aventis)	AE F115008	2	Inhibition of Acetolactate Synthase	BCCAs synthesis (leucine, isoleucine e valine)
mesosulfuron-methyl	Sulfonylureas	Bayer Crop Science (ex Aventis)	AE F-130060	2	Inhibition of Acetolactate Synthase	BCCAs synthesis (leucine, isoleucine e valine)
metazosulfuron	Sulfonylureas			2	Inhibition of Acetolactate Synthase	BCCAs synthesis (leucine, isoleucine e valine)
metsulfuron-methyl	Sulfonylureas	DuPont	Ally, Allie, Escort, DPX-T6376	2	Inhibition of Acetolactate Synthase	BCCAs synthesis (leucine, isoleucine e valine)
nicosulfuron	Sulfonylureas	DuPont	Accent, DPX-V 9360	2	Inhibition of Acetolactate Synthase	BCCAs synthesis (leucine, isoleucine e valine)
orthosulfamuron	Sulfonylureas	Nihon Nohyaku	IR-5878, Kelion, Strada	2	Inhibition of Acetolactate Synthase	BCCAs synthesis (leucine, isoleucine e valine)
orthosulfamuron	Sulfonylureas	Isagro Ricerca		2	Inhibition of Acetolactate Synthase	BCCAs synthesis (leucine, isoleucine e valine)
oxasulfuron	Sulfonylureas	Syngenta (ex Nov.)	Expert, Dynam, CGA-277476	2	Inhibition of Acetolactate Synthase	BCCAs synthesis (leucine, isoleucine e valine)
primisulfuron-methyl	Sulfonylureas	Syngenta (ex Nov.)	Beacon, Tell, CGA 136872	2	Inhibition of Acetolactate Synthase	BCCAs synthesis (leucine, isoleucine e valine)
prosulfuron	Sulfonylureas	Syngenta (ex Nov.)	Peak, Exceed, CGA 152 005	2	Inhibition of Acetolactate Synthase	BCCAs synthesis (leucine, isoleucine e valine)
pyrazosulfuron-ethyl	Sulfonylureas	Nissan Chemical	Sirius, Agreen, NC-311	2	Inhibition of Acetolactate Synthase	BCCAs synthesis (leucine, isoleucine e valine)
rimsulfuron	Sulfonylureas	DuPont	Titus, DPX-E 9636	2	Inhibition of Acetolactate Synthase	BCCAs synthesis (leucine, isoleucine e valine)
sulfometuron-methyl	Sulfonylureas	DuPont	Oust, DPX-5648	2	Inhibition of Acetolactate Synthase	BCCAs synthesis (leucine, isoleucine e valine)
sulfosulfuron	Sulfonylureas	Monsanto	MON-37500, Certainty, Maverick, Monitor, Monza, Outrider, Sundance	2	Inhibition of Acetolactate Synthase	BCCAs synthesis (leucine, isoleucine e valine)
thifensulfuron-methyl	Sulfonylureas	DuPont	Pinacle, Harmony, DPX-M6316	2	Inhibition of Acetolactate Synthase	BCCAs synthesis (leucine, isoleucine e valine)
triasulfuron	Sulfonylureas	Syngenta (ex Nov.)	Amber, Logran, CGA-131036	2	Inhibition of Acetolactate Synthase	BCCAs synthesis (leucine, isoleucine e valine)
tribenuron-methyl	Sulfonylureas	DuPont	Express, Granstar, DPX-L5300	2	Inhibition of Acetolactate Synthase	BCCAs synthesis (leucine, isoleucine e valine)
trifloxysulfuron-Na	Sulfonylureas	Syngenta (ex Nov.)	CGA-292230, Envoke, Monument	2	Inhibition of Acetolactate Synthase	BCCAs synthesis (leucine, isoleucine e valine)
triflusulfuron-methyl	Sulfonylureas	DuPont	Safari, Upbeet, DPX-66037	2	Inhibition of Acetolactate Synthase	BCCAs synthesis (leucine, isoleucine e valine)
triofensulfuron	Sulfonylureas	Bayer Crop Science (ex Aventis)		2	Inhibition of Acetolactate Synthase	BCCAs synthesis (leucine, isoleucine e valine)
tritosulfuron	Sulfonylureas	BASF	BAS-635H, Biathion, Corto	2	Inhibition of Acetolactate Synthase	BCCAs synthesis (leucine, isoleucine e valine)
flucarbazone-Na	Triazolinones	Arysta LifeScience Corporation	MKH-6562, SJO-0498	2	Inhibition of Acetolactate Synthase	BCCAs synthesis (leucine, isoleucine e valine)
procarbazone-Na	Triazolinones	Syngenta (ex Zen.)		2	Inhibition of Acetolactate Synthase	BCCAs synthesis (leucine, isoleucine e valine)
propoxycarbazone-Na	Triazolinones		Olympus	2	Inhibition of Acetolactate Synthase	BCCAs synthesis (leucine, isoleucine e valine)
thiencarbazone-methyl	Triazolinones			2	Inhibition of Acetolactate Synthase	BCCAs synthesis (leucine, isoleucine e valine)
cloransulam-methyl	Triazolopyrimidine - Type 1	Dow AgroSciences	First Rate, XDE-565	2	Inhibition of Acetolactate Synthase	BCCAs synthesis (leucine, isoleucine e valine)
diclosulam	Triazolopyrimidine - Type 2	Dow AgroSciences	Diclocular, XDE-564	2	Inhibition of Acetolactate Synthase	BCCAs synthesis (leucine, isoleucine e valine)
florasulam	Triazolopyrimidine - Type 3	Dow AgroSciences	Primus, DE-570	2	Inhibition of Acetolactate Synthase	BCCAs synthesis (leucine, isoleucine e valine)
flumetsulam	Triazolopyrimidine - Type 4	Dow AgroSciences	Broadstrike, Scorpion, DE 498	2	Inhibition of Acetolactate Synthase	BCCAs synthesis (leucine, isoleucine e valine)
metosulam	Triazolopyrimidine - Type 5	Dow AgroSciences	Pronto, Eclipse, Uptake, DE 511	2	Inhibition of Acetolactate Synthase	BCCAs synthesis (leucine, isoleucine e valine)
penoxsulam	Triazolopyrimidine - Type 6	Dow AgroSciences	DE-638, Granite, Ricer, Viper, Bengala, Grasp	2	Inhibition of Acetolactate Synthase	BCCAs synthesis (leucine, isoleucine e valine)
pyroxsulam	Triazolopyrimidine - Type 7	Dow AgroSciences	Admitt, Powerflex, Merrit Gold, XDE-742	2	Inhibition of Acetolactate Synthase	BCCAs synthesis (leucine, isoleucine e valine)
propyzamide/pronamide	Benzamides		Kerb, RH-315, propyzamide	3	Inhibition of Microtubule Assembly	diverse
tebutam	Benzamides	Syngenta (ex Nov.)	Comodor, CGA 39625	3	Inhibition of Microtubule Assembly	diverse
chlorthal-dimethyl/DCPA	Benzoic acids	Syngenta (ex Zen.)	DCPA, Dacthal, DAC 893	3	Inhibition of Microtubule Assembly	diverse
benefin=benfluralin	Dinitroanilines	Dow AgroSciences	Balan, benefin, EL110	3	Inhibition of Microtubule Assembly	diverse
butralin	Dinitroanilines	Bayer Crop Science (ex Aventis)	Tamex, AMCHEM 70-25	3	Inhibition of Microtubule Assembly	diverse
dinitramine	Dinitroanilines	Wacker GMBH	Cobex, USB 3584	3	Inhibition of Microtubule Assembly	diverse
ethalfluralin	Dinitroanilines	Dow AgroSciences	Sonalan, EL-161	3	Inhibition of Microtubule Assembly	diverse
fluchloralin	Dinitroanilines	BASF		3	Inhibition of Microtubule Assembly	diverse
isopropalin	Dinitroanilines			3	Inhibition of Microtubule Assembly	diverse
nitralin	Dinitroanilines			3	Inhibition of Microtubule Assembly	diverse
oryzalin	Dinitroanilines	Dow AgroSciences	Surflan, Ryzelan, EL-119	3	Inhibition of Microtubule Assembly	diverse
pendimethalin	Dinitroanilines	BASF (ex Am.Cy.)	Prowl, Pentagon, Stomp, Herbadox, AC 92553	3	Inhibition of Microtubule Assembly	diverse
prodiamine	Dinitroanilines	Syngenta (ex Nov.)	Barricade, Rydex, SAN-745H	3	Inhibition of Microtubule Assembly	diverse
profluralin	Dinitroanilines			3	Inhibition of Microtubule Assembly	diverse
trifluralin	Dinitroanilines	Dow AgroSciences	Treflan, L-36352	3	Inhibition of Microtubule Assembly	diverse
amiprofos-methyl	Phosphoroamidates			3	Inhibition of Microtubule Assembly	diverse
butamifos	Phosphoroamidates	Sumitomo	Cremart, butamifos, S-2846	3	Inhibition of Microtubule Assembly	diverse
DMPA	Phosphoroamidates			3	Inhibition of Microtubule Assembly	diverse
dithiopyr	Pyridines	Rohm & Haas	Dimension, Stakeout, MON-7200, MON-1500	3	Inhibition of Microtubule Assembly	diverse
thiazopyr	Pyridines	Rohm & Haas	Visor, RH-123652	3	Inhibition of Microtubule Assembly	diverse
florpyrauxifen	Arylpicolinate			4	Auxin Mimics	diverse
chloramben	Benzoic acids	Bayer Crop Science (ex Aventis)	Amiben, ACP M-629	4	Auxin Mimics	diverse
dicamba	Benzoic acids	BASF	Banvel, Clarity, VEL-58-CS-11	4	Auxin Mimics	diverse
TBA	Benzoic acids			4	Auxin Mimics	diverse
benazolin-ethyl	NA			4	Auxin Mimics	diverse
2,4,5-T	Phenoxy-carboxylic-acids	Bayer Crop Science (ex Aventis)	Weedar, Weedone	4	Auxin Mimics	diverse
2,4-D	Phenoxy-carboxylic-acids	Bayer Crop Science (ex Aventis)	Weedar, Weedone	4	Auxin Mimics	diverse
2,4-DB	Phenoxy-carboxylic-acids	Bayer Crop Science (ex Aventis)	Butyrol, Butoxone	4	Auxin Mimics	diverse
clomeprop	Phenoxy-carboxylic-acids	Mitsubishi Chemical	Yukahope, MY-15	4	Auxin Mimics	diverse
dichlorprop	Phenoxy-carboxylic-acids	Bayer Crop Science (ex Aventis)	Desormone, Redipon, 2,4-DP, RD 406	4	Auxin Mimics	diverse
dichlorprop-P	Phenoxy-carboxylic-acids	BASF	Duplosan DP, BAS 04418	4	Auxin Mimics	diverse
fenoprop	Phenoxy-carboxylic-acids			4	Auxin Mimics	diverse
MCPA	Phenoxy-carboxylic-acids	Syngenta (ex Zen.)	Agroxone	4	Auxin Mimics	diverse
MCPA-thioethyl	Phenoxy-carboxylic-acids	Hokko	Herbit, Hok-7501	4	Auxin Mimics	diverse
MCPB	Phenoxy-carboxylic-acids	Bayer Crop Science (ex Aventis)	Legumex, Thistrol, MB 3046	4	Auxin Mimics	diverse
mecoprop	Phenoxy-carboxylic-acids	Bayer Crop Science (ex Aventis)	Mecopex, MCPP, RD 4593	4	Auxin Mimics	diverse
mecoprop-P	Phenoxy-carboxylic-acids	BASF	Duplosan KV, BAS 03729H	4	Auxin Mimics	diverse
aminopyralid	Pyridine carboxylic acids	Dow AgroSciences	Milestone	4	Auxin Mimics	diverse
clopyralid	Pyridine carboxylic acids	Dow AgroSciences	Lontrel, Stinger, Reclaim, DOWCO-290	4	Auxin Mimics	diverse
fluroxypyr	Pyridine carboxylic acids	Dow AgroSciences	Starane, Advance, DOWCO 433	4	Auxin Mimics	diverse
halauxifen	Pyridine carboxylic acids	Dow AgroSciences	Arylex	4	Auxin Mimics	diverse
picloram	Pyridine carboxylic acids	Dow AgroSciences	Tordon, Grazon	4	Auxin Mimics	diverse
triclopyr	Pyridine carboxylic acids	Dow AgroSciences	Garlon, Grandstand, DOWCO-233	4	Auxin Mimics	diverse
aminocyclopyrachlor	Pyrimidine carboxylic acids			4	Auxin Mimics	diverse
quinclorac	Quinoline carboxylic acids	BASF	Facet, Impact, BAS 514H	4	Auxin Mimics	diverse
quinmerac	Quinoline carboxylic acids	BASF	Fiesta, Dublett, BAS 518H	4	Auxin Mimics	diverse
chloranocryl/dicryl	Amides			5	PSII inhibitors - Serine 264 Binders	photosynthesis
pentanochlor	Amides			5	PSII inhibitors - Serine 264 Binders	photosynthesis
propanil	Amides	Rohm & Haas	Stam, Stam F-34, FW-734	5	PSII inhibitors - Serine 264 Binders	photosynthesis
solan	Amides		Pentanochlor	5	PSII inhibitors - Serine 264 Binders	photosynthesis
chlorprocarb	Phenyl-carbamates			5	PSII inhibitors - Serine 264 Binders	photosynthesis
desmedipham	Phenyl-carbamates	Bayer Crop Science (ex Aventis)	Betanal AM, Betanex, SN 38107	5	PSII inhibitors - Serine 264 Binders	photosynthesis
phenisopham	Phenyl-carbamates			5	PSII inhibitors - Serine 264 Binders	photosynthesis
phenmedipham	Phenyl-carbamates		Betanal, SN 38584	5	PSII inhibitors - Serine 264 Binders	photosynthesis
brompyrazon	Pyridazinones			5	PSII inhibitors - Serine 264 Binders	photosynthesis
chloridazon/pyrazon	Pyridazinones	BASF	Pyramin, chloridazon, BAS 119H	5	PSII inhibitors - Serine 264 Binders	photosynthesis
ametryne	Triazines	Syngenta (ex Nov.)	Gesapax, Evik, G-34162	5	PSII inhibitors - Serine 264 Binders	photosynthesis
atraton	Triazines			5	PSII inhibitors - Serine 264 Binders	photosynthesis
atrazine	Triazines	Syngenta (ex Nov.)	Attrex, Gesaprim, G-30027	5	PSII inhibitors - Serine 264 Binders	photosynthesis
aziprotryne/aziprotryn	Triazines			5	PSII inhibitors - Serine 264 Binders	photosynthesis
chlorazine	Triazines			5	PSII inhibitors - Serine 264 Binders	photosynthesis
CP 17029	Triazines			5	PSII inhibitors - Serine 264 Binders	photosynthesis
cyanazine	Triazines	BASF (ex Am.Cy.)	Bladex, WL 19805	5	PSII inhibitors - Serine 264 Binders	photosynthesis
cyanazine	Triazines	Griffin	Bladex, WL 19805	5	PSII inhibitors - Serine 264 Binders	photosynthesis
cyprazine	Triazines			5	PSII inhibitors - Serine 264 Binders	photosynthesis
desmetryne	Triazines	Syngenta (ex Nov.)	Semeron	5	PSII inhibitors - Serine 264 Binders	photosynthesis
dimethametryn	Triazines	Syngenta (ex Nov.)	Avirosan, C-18898	5	PSII inhibitors - Serine 264 Binders	photosynthesis
dipropetryn	Triazines			5	PSII inhibitors - Serine 264 Binders	photosynthesis
eglinazine-ethyl	Triazines	Nitrokema Ipartelepek	MG-60	5	PSII inhibitors - Serine 264 Binders	photosynthesis
methoprotryne=methoprotryn	Triazines			5	PSII inhibitors - Serine 264 Binders	photosynthesis
procyazine	Triazines			5	PSII inhibitors - Serine 264 Binders	photosynthesis
proglinazine-ethyl	Triazines	Nitrokema Ipartelepek	MG-07	5	PSII inhibitors - Serine 264 Binders	photosynthesis
prometon	Triazines	Syngenta (ex Nov.)	Pramitol, Gesagram, G-31435	5	PSII inhibitors - Serine 264 Binders	photosynthesis
prometryne	Triazines	Syngenta (ex Nov.)	Caparol, Gesagard, G-34161	5	PSII inhibitors - Serine 264 Binders	photosynthesis
propazine	Triazines	Syngenta (ex Nov.)	Milogard, Milo Pro, Gesamil, G-30027	5	PSII inhibitors - Serine 264 Binders	photosynthesis
sebuthylazine	Triazines			5	PSII inhibitors - Serine 264 Binders	photosynthesis
secbumeton	Triazines			5	PSII inhibitors - Serine 264 Binders	photosynthesis
secbumeton	Triazines			5	PSII inhibitors - Serine 264 Binders	photosynthesis
simazine	Triazines	Syngenta (ex Nov.)	Gesatop, Princep, G-27692	5	PSII inhibitors - Serine 264 Binders	photosynthesis
simetryne	Triazines	Syngenta (ex Nov.)	Gybon, G-32911	5	PSII inhibitors - Serine 264 Binders	photosynthesis
terbumeton	Triazines	Syngenta (ex Nov.)	Caragard	5	PSII inhibitors - Serine 264 Binders	photosynthesis
terbuthylazine	Triazines	Syngenta (ex Nov.)	Gardoprim, GS-13529	5	PSII inhibitors - Serine 264 Binders	photosynthesis
terbutryne	Triazines	Syngenta (ex Nov.)	Igran, Prebane	5	PSII inhibitors - Serine 264 Binders	photosynthesis
trietazine	Triazines	Bayer Crop Science (ex Aventis)	Remtal, NC 1667	5	PSII inhibitors - Serine 264 Binders	photosynthesis
ethiozin	Triazinones			5	PSII inhibitors - Serine 264 Binders	photosynthesis
hexazinone	Triazinones	DuPont	Velpar, DPX-3674	5	PSII inhibitors - Serine 264 Binders	photosynthesis
isomethiozin	Triazinones			5	PSII inhibitors - Serine 264 Binders	photosynthesis
metamitron	Triazinones	Bayer CropScience	Goltix, BAY DRW 1139	5	PSII inhibitors - Serine 264 Binders	photosynthesis
metribuzin	Triazinones	Bayer CropScience	Sencor, Sencorex, BAY 94337, Lexone, DPX-2504	5	PSII inhibitors - Serine 264 Binders	photosynthesis
metribuzin	Triazinones	DuPont	Sencor, Sencorex, BAY 94337, Lexone, DPX-2504	5	PSII inhibitors - Serine 264 Binders	photosynthesis
bromacil	Uracils	DuPont	Hyvar X, DuPont 976	5	PSII inhibitors - Serine 264 Binders	photosynthesis
isocil	Uracils			5	PSII inhibitors - Serine 264 Binders	photosynthesis
lenacil	Uracils	DuPont	Venzar, DuPont 634	5	PSII inhibitors - Serine 264 Binders	photosynthesis
terbacil	Uracils	DuPont	Sinbar, DuPont 732	5	PSII inhibitors - Serine 264 Binders	photosynthesis
benzthiazuron	Ureas			5	PSII inhibitors - Serine 264 Binders	photosynthesis
bromuron	Ureas			5	PSII inhibitors - Serine 264 Binders	photosynthesis
buturon	Ureas			5	PSII inhibitors - Serine 264 Binders	photosynthesis
chlorbromuron	Ureas	Syngenta (ex Nov.)	Maloran, C-6313	5	PSII inhibitors - Serine 264 Binders	photosynthesis
chlorotoluron	Ureas	Syngenta (ex Nov.)	Dicuran, C-2242	5	PSII inhibitors - Serine 264 Binders	photosynthesis
chloroxuron	Ureas	Syngenta (ex Nov.)	Tenoran, C-1983	5	PSII inhibitors - Serine 264 Binders	photosynthesis
difenoxuron	Ureas			5	PSII inhibitors - Serine 264 Binders	photosynthesis
dimefuron	Ureas	Bayer Crop Science (ex Aventis)	Pradone, Ranger, Scorpio, RP-23465	5	PSII inhibitors - Serine 264 Binders	photosynthesis
diuron	Ureas	DuPont	Karmex	5	PSII inhibitors - Serine 264 Binders	photosynthesis
ethidimuron	Ureas	Bayer CropScience	Ustilan, BAY MET 1486	5	PSII inhibitors - Serine 264 Binders	photosynthesis
fenuron	Ureas	DuPont	PDU	5	PSII inhibitors - Serine 264 Binders	photosynthesis
fenuron	Ureas	Hopkins	PDU	5	PSII inhibitors - Serine 264 Binders	photosynthesis
fluometuron (also group C2)	Ureas	Syngenta (ex Nov.)	Cotoran, Lanex, C-2059	5	PSII inhibitors - Serine 264 Binders	photosynthesis
fluothiuron	Ureas			5	PSII inhibitors - Serine 264 Binders	photosynthesis
isoproturon	Ureas	Bayer Crop Science (ex Aventis)	Alon, Arelon, HOE 16410, Tolkan, Graminon, CGA-18731	5	PSII inhibitors - Serine 264 Binders	photosynthesis
isoproturon	Ureas	Syngenta (ex Nov.)	Alon, Arelon, HOE 16410, Tolkan, Graminon, CGA-18731	5	PSII inhibitors - Serine 264 Binders	photosynthesis
isoproturon	Ureas	Bayer Crop Science (ex Aventis)	Alon, Arelon, HOE 16410, Tolkan, Graminon, CGA-18731	5	PSII inhibitors - Serine 264 Binders	photosynthesis
isouron	Ureas	Shionogi	Isoxyl	5	PSII inhibitors - Serine 264 Binders	photosynthesis
linuron	Ureas	Bayer Crop Science (ex Aventis)	Afalon, HOE 2810, Lorox, DuPont 326	5	PSII inhibitors - Serine 264 Binders	photosynthesis
linuron	Ureas	DuPont	Afalon, HOE 2810, Lorox, DuPont 326	5	PSII inhibitors - Serine 264 Binders	photosynthesis
methabenzthiazuron	Ureas	Bayer CropScience	Tribunil, BAY 74283	5	PSII inhibitors - Serine 264 Binders	photosynthesis
metobenzuron	Ureas			5	PSII inhibitors - Serine 264 Binders	photosynthesis
metobromuron	Ureas	Syngenta (ex Nov.)	Patoran, C-3126	5	PSII inhibitors - Serine 264 Binders	photosynthesis
metoxuron	Ureas	Syngenta (ex Nov.)	Dosanex, SAN-6602	5	PSII inhibitors - Serine 264 Binders	photosynthesis
monolinuron	Ureas	Bayer Crop Science (ex Aventis)	Aresin, HOE 2747	5	PSII inhibitors - Serine 264 Binders	photosynthesis
monuron	Ureas			5	PSII inhibitors - Serine 264 Binders	photosynthesis
neburon	Ureas	DuPont	Kloben	5	PSII inhibitors - Serine 264 Binders	photosynthesis
parafluron	Ureas			5	PSII inhibitors - Serine 264 Binders	photosynthesis
siduron	Ureas	DuPont	Tupersan	5	PSII inhibitors - Serine 264 Binders	photosynthesis
tebuthiuron	Ureas	Dow AgroSciences	Spike, Perflan, EL-103	5	PSII inhibitors - Serine 264 Binders	photosynthesis
thiazafluron	Ureas			5	PSII inhibitors - Serine 264 Binders	photosynthesis
bentazon	Benzothiadiazinones	BASF	Basagran, BAS 351H	6	PSII inhibitors - Histidine 215 Binders	photosynthesis
bromofenoxim	Nitriles (Also Group M)	Syngenta (ex Nov.)	Faneron, C-9122	6	PSII inhibitors - Histidine 215 Binders	photosynthesis
bromoxynil	Nitriles (Also Group M)	Bayer Crop Science (ex Aventis)	Brominal, Buctril, MB10064	6	PSII inhibitors - Histidine 215 Binders	photosynthesis
ioxynil	Nitriles (Also Group M)	Bayer Crop Science (ex Aventis)	Actril, Certrol, Bantrol, ACP 63-303, MB 8873	6	PSII inhibitors - Histidine 215 Binders	photosynthesis
pyridafol	Phenyl-pyridazines	Syngenta (ex Nov.)	NOA-402,989	6	PSII inhibitors - Histidine 215 Binders	photosynthesis
pyridate	Phenyl-pyridazines	Agrolinz	Lentagran, Tough, CL-11344	6	PSII inhibitors - Histidine 215 Binders	photosynthesis
glyphosate	Glycines	Monsanto	Roundup, Rodeo, Touchdown, MON-0573, glyphosate-sodium, glyphosate-isopropylammonium	9	Inhibition of Enolpyruvyl Shikimate Phosphate Synthase	Aromatic aminoacids synthesis (Tryptophan, Tyrosine, Phenylalanine)
glyphosate-trimesium	Glycines	Syngenta (ex Zen.)	Touchdown, ICI-A0224, sulfosate	9	Inhibition of Enolpyruvyl Shikimate Phosphate Synthase	Aromatic aminoacids synthesis (Tryptophan, Tyrosine, Phenylalanine)
bialaphos/bilanafos	Phosphinic acids	Meiji Seika	bialaphos, Herbiace, Meiji, SF-1293	10	Inhibition of Glutamine Synthetase	glutamine synthesis
glufosinate-ammonium	Phosphinic acids	Bayer Crop Science (ex Aventis)	Basta, Liberty, Ignite, HOE 39866	10	Inhibition of Glutamine Synthetase	glutamine synthesis
beflubutamid	NA1	Ube Industries Ltd	benfluamid, UBH-820	12	Phytoene Desaturase inhibitors	carotenoid synthesis
fluridone	NA1	Dow AgroSciences	Sonar, EL-171	12	Phytoene Desaturase inhibitors	carotenoid synthesis
flurochloridone	NA1	Syngenta (ex Zen.)	Racer, R-40244	12	Phytoene Desaturase inhibitors	carotenoid synthesis
flurtamone	NA1	Bayer Crop Science (ex Aventis)	Bacara, Ro-40885	12	Phytoene Desaturase inhibitors	carotenoid synthesis
norflurazon	Pyridazinones	Syngenta (ex Nov.)	Zorial, Solicam, SAN-978938	12	Phytoene Desaturase inhibitors	carotenoid synthesis
diflufenican	Pyridinecarboxamides	Bayer Crop Science (ex Aventis)	Cougar, Javelin, MB-38183	12	Phytoene Desaturase inhibitors	carotenoid synthesis
picolinafen	Pyridinecarboxamides	BASF (ex Am.Cy.)	AC-900,001	12	Phytoene Desaturase inhibitors	carotenoid synthesis
bixlozone	Isoxazolidinones			13	Inhibition of Deoxy-D-Xylulose Phosphate Synthase	terpenoid biosynthesis
clomazone	Isoxazolidinones	FMC	Command, F-57020	13	Inhibition of Deoxy-D-Xylulose Phosphate Synthase	terpenoid biosynthesis
acifluorfen	Diphenylethers	Bayer Crop Science (ex Aventis)	Blazer, Status, Tackle, MC-10978	14	Inhibition of Protoporphyrinogen Oxidase	porphyrin synthesis
bifenox	Diphenylethers	Bayer Crop Science (ex Aventis)	Modown, MC-4379	14	Inhibition of Protoporphyrinogen Oxidase	porphyrin synthesis
chlomethoxyfen	Diphenylethers	Syngenta (ex Zen.)	Ekkusugoni, X-52	14	Inhibition of Protoporphyrinogen Oxidase	porphyrin synthesis
chlornitrofen	Diphenylethers	Mitsubishi Chemical	MO, MO-338	14	Inhibition of Protoporphyrinogen Oxidase	porphyrin synthesis
ethoxyfen-ethyl	Diphenylethers	Hungarian Chemical Industries	Buvirex, HC-252	14	Inhibition of Protoporphyrinogen Oxidase	porphyrin synthesis
fluorodifen	Diphenylethers			14	Inhibition of Protoporphyrinogen Oxidase	porphyrin synthesis
fluoroglycofen-ethyl	Diphenylethers	Rohm & Haas	Compete, Satis, Simtar, RH-0265	14	Inhibition of Protoporphyrinogen Oxidase	porphyrin synthesis
fluoronitrofen	Diphenylethers			14	Inhibition of Protoporphyrinogen Oxidase	porphyrin synthesis
fomesafen	Diphenylethers	Syngenta (ex Zen.)	Reflex, Flexstar, Flex, PP-021	14	Inhibition of Protoporphyrinogen Oxidase	porphyrin synthesis
lactofen	Diphenylethers	Valent	Cobra, PPG 844	14	Inhibition of Protoporphyrinogen Oxidase	porphyrin synthesis
Nitrofen	Diphenylethers			14	Inhibition of Protoporphyrinogen Oxidase	porphyrin synthesis
oxyfluorfen	Diphenylethers	Dow AgroSciences	Goal, Koltar, RH-2915	14	Inhibition of Protoporphyrinogen Oxidase	porphyrin synthesis
cinidon-ethyl	N-phenylphthalimides	BASF		14	Inhibition of Protoporphyrinogen Oxidase	porphyrin synthesis
flumiclorac-pentyl	N-phenylphthalimides	Sumitomo	Resource, Sumivere, S-2303, V-23031	14	Inhibition of Protoporphyrinogen Oxidase	porphyrin synthesis
flumiclorac-pentyl	N-phenylphthalimides	Valent	Resource, Sumivere, S-2303, V-23031	14	Inhibition of Protoporphyrinogen Oxidase	porphyrin synthesis
flumioxazin	N-phenylphthalimides	Sumitomo	Sumisoya, S-53482, V53482	14	Inhibition of Protoporphyrinogen Oxidase	porphyrin synthesis
tiafenacil	N-phenylphthalimides			14	Inhibition of Protoporphyrinogen Oxidase	porphyrin synthesis
flufenpyr-ethyl	NA2	Sumitomo		14	Inhibition of Protoporphyrinogen Oxidase	porphyrin synthesis
profluazol	NA2	DuPont	DPX-TY-029	14	Inhibition of Protoporphyrinogen Oxidase	porphyrin synthesis
pyraclonil	NA2	Bayer Crop Science (ex Aventis)	AEB-172391	14	Inhibition of Protoporphyrinogen Oxidase	porphyrin synthesis
oxadiargyl	Oxadiazoles	Bayer Crop Science (ex Aventis)	RP-020630, SAN-1315, Raft, Topstar	14	Inhibition of Protoporphyrinogen Oxidase	porphyrin synthesis
oxadiazon	Oxadiazoles	Bayer Crop Science (ex Aventis)	Ronstar, Foresite, RP-17623	14	Inhibition of Protoporphyrinogen Oxidase	porphyrin synthesis
pentoxazone	Oxazolidinediones	Kaken		14	Inhibition of Protoporphyrinogen Oxidase	porphyrin synthesis
fluazolate	Phenylpyrazoles	Bayer CropScience	Twin-Agro	14	Inhibition of Protoporphyrinogen Oxidase	porphyrin synthesis
fluazolate	Phenylpyrazoles	Monsanto	Twin-Agro	14	Inhibition of Protoporphyrinogen Oxidase	porphyrin synthesis
pyraflufen-ethyl	Phenylpyrazoles	Nichino	ET-751	14	Inhibition of Protoporphyrinogen Oxidase	porphyrin synthesis
benzfendizone	Pyrimidindiones	FMC	FMC-143686, F3686	14	Inhibition of Protoporphyrinogen Oxidase	porphyrin synthesis
butafenacil	Pyrimidindiones	Syngenta (ex Nov.)	Inspire, CGA-276854	14	Inhibition of Protoporphyrinogen Oxidase	porphyrin synthesis
chlorphthalim	Pyrimidindiones			14	Inhibition of Protoporphyrinogen Oxidase	porphyrin synthesis
flumipropyn	Pyrimidindiones			14	Inhibition of Protoporphyrinogen Oxidase	porphyrin synthesis
saflufenacil	Pyrimidindiones	BASF	Kixor	14	Inhibition of Protoporphyrinogen Oxidase	porphyrin synthesis
fluthiacet-methyl	Thiadiazoles	Syngenta (ex Nov.)	Action, KIH-9201	14	Inhibition of Protoporphyrinogen Oxidase	porphyrin synthesis
thidiazimin	Thiadiazoles	Bayer Crop Science (ex Aventis)	SN-124085	14	Inhibition of Protoporphyrinogen Oxidase	porphyrin synthesis
Trifludimoxazin	Triazinone			14	Inhibition of Protoporphyrinogen Oxidase	porphyrin synthesis
azafenidin	Triazolinones	DuPont	Evolus, Milestone, DPX-R6447	14	Inhibition of Protoporphyrinogen Oxidase	porphyrin synthesis
carfentrazone-ethyl	Triazolinones	FMC	Aim, Affinity, F 8426	14	Inhibition of Protoporphyrinogen Oxidase	porphyrin synthesis
sulfentrazone	Triazolinones	FMC	Authority, Boral, Capaz, F-6285	14	Inhibition of Protoporphyrinogen Oxidase	porphyrin synthesis
diphenamid	Acetamides	Syngenta (ex Zen.)	Dymid, L-34314	15	Very Long-Chain Fatty Acid Synthesis inhibitors	lipid synthesis
naproanilide	Acetamides	Mitsubishi Chemical	Uribest, MT-101	15	Very Long-Chain Fatty Acid Synthesis inhibitors	lipid synthesis
napropamide	Acetamides	Syngenta (ex Zen.)	Devrinol, R-7465	15	Very Long-Chain Fatty Acid Synthesis inhibitors	lipid synthesis
benfuresate	Benzofuranes	Bayer Crop Science (ex Aventis)	Cyperal, NC 20484	15	Very Long-Chain Fatty Acid Synthesis inhibitors	lipid synthesis
ethofumesate	Benzofuranes	Bayer Crop Science (ex Aventis)	Nortron, Tramat, NC 8438	15	Very Long-Chain Fatty Acid Synthesis inhibitors	lipid synthesis
acetochlor	Chloroacetamides	Monsanto	Harness, Surpass, Topnotch, MON-097, Relay, Winner, ICI-A5676	15	Very Long-Chain Fatty Acid Synthesis inhibitors	lipid synthesis
alachlor	Chloroacetamides	Monsanto	Lasso, CP-50144	15	Very Long-Chain Fatty Acid Synthesis inhibitors	lipid synthesis
allidochlor/CDAA	Chloroacetamides			15	Very Long-Chain Fatty Acid Synthesis inhibitors	lipid synthesis
butachlor	Chloroacetamides	Monsanto	Machete, CP-53619	15	Very Long-Chain Fatty Acid Synthesis inhibitors	lipid synthesis
butenachlor	Chloroacetamides	Agro Kanesho	KH-218	15	Very Long-Chain Fatty Acid Synthesis inhibitors	lipid synthesis
delachlor	Chloroacetamides			15	Very Long-Chain Fatty Acid Synthesis inhibitors	lipid synthesis
diethatyl-ethyl	Chloroacetamides	Bayer Crop Science (ex Aventis)	Antor, Hercules, 22234	15	Very Long-Chain Fatty Acid Synthesis inhibitors	lipid synthesis
dimethachlor	Chloroacetamides	Syngenta (ex Nov.)	Teridox, CGA-17020	15	Very Long-Chain Fatty Acid Synthesis inhibitors	lipid synthesis
dimethenamid	Chloroacetamides	Syngenta (ex Nov.)	Frontier, SAN-582H	15	Very Long-Chain Fatty Acid Synthesis inhibitors	lipid synthesis
metazachlor	Chloroacetamides	BASF	Butisan, BAS 2903	15	Very Long-Chain Fatty Acid Synthesis inhibitors	lipid synthesis
metolachlor	Chloroacetamides	Syngenta (ex Nov.)	Dual, Medal, Falcon, CGA-24705	15	Very Long-Chain Fatty Acid Synthesis inhibitors	lipid synthesis
pethoxamid	Chloroacetamides	Tokuyama Soda	TKC-94	15	Very Long-Chain Fatty Acid Synthesis inhibitors	lipid synthesis
pretilachlor	Chloroacetamides	Syngenta (ex Nov.)	Rifit, Solnet	15	Very Long-Chain Fatty Acid Synthesis inhibitors	lipid synthesis
propachlor	Chloroacetamides	Monsanto	Ramrod, CP-31393	15	Very Long-Chain Fatty Acid Synthesis inhibitors	lipid synthesis
propisochlor	Chloroacetamides	Nitrokema Ipartelepek	Proponite	15	Very Long-Chain Fatty Acid Synthesis inhibitors	lipid synthesis
prynachlor	Chloroacetamides			15	Very Long-Chain Fatty Acid Synthesis inhibitors	lipid synthesis
pyroxasulfone	Chloroacetamides			15	Very Long-Chain Fatty Acid Synthesis inhibitors	lipid synthesis
S-metolachlor	Chloroacetamides	Syngenta (ex Zen.)	Dual S, Dual Gold, Dual Magnum, alpha-metolachlor	15	Very Long-Chain Fatty Acid Synthesis inhibitors	lipid synthesis
thenylchlor	Chloroacetamides	Tokuyama Soda	Alherb, NSK-850	15	Very Long-Chain Fatty Acid Synthesis inhibitors	lipid synthesis
TCA	Chloro-Carbonic-acids	Bayer Crop Science (ex Aventis)	TCA	15	Very Long-Chain Fatty Acid Synthesis inhibitors	lipid synthesis
anilofos	NA3	Bayer Crop Science (ex Aventis)	Arozin, Rico, HOE 30 374	15	Very Long-Chain Fatty Acid Synthesis inhibitors	lipid synthesis
cafenstrole	NA3	Chugai Pharmaceutical	CH-900	15	Very Long-Chain Fatty Acid Synthesis inhibitors	lipid synthesis
indanofan	NA3	Mitsubishi Chemical	MK-243, MX-70906, epoprodan	15	Very Long-Chain Fatty Acid Synthesis inhibitors	lipid synthesis
piperophos	NA3	Syngenta (ex Nov.)	Rilof, C-19490	15	Very Long-Chain Fatty Acid Synthesis inhibitors	lipid synthesis
flufenacet	Oxyacetamides	Bayer CropScience	Axiom, Cadou, Drago, fluthiamid, fluthiamide, thiadiazolamide, BAY-FOE-5043, FOE-5043	15	Very Long-Chain Fatty Acid Synthesis inhibitors	lipid synthesis
mefenacet	Oxyacetamides	Bayer CropScience	Hinochloa, Rancho, BAY FOE 1976	15	Very Long-Chain Fatty Acid Synthesis inhibitors	lipid synthesis
bensulide	Phosphorodithioates	Syngenta (ex Zen.)	Betasan, Prefar, R-4461	15	Very Long-Chain Fatty Acid Synthesis inhibitors	lipid synthesis
fentrazamide	Tetrazolinones	Bayer CropScience		15	Very Long-Chain Fatty Acid Synthesis inhibitors	lipid synthesis
butylate	Thiocarbamates	Syngenta (ex Zen.)	Sutan, Sutan +, R-1910	15	Very Long-Chain Fatty Acid Synthesis inhibitors	lipid synthesis
cycloate	Thiocarbamates	Syngenta (ex Zen.)	Ro-Neet	15	Very Long-Chain Fatty Acid Synthesis inhibitors	lipid synthesis
dimepiperate	Thiocarbamates	Mitsubishi Chemical	Yukamate, MY-93	15	Very Long-Chain Fatty Acid Synthesis inhibitors	lipid synthesis
EPTC	Thiocarbamates	Syngenta (ex Zen.)	Eptam, Eradicane, R-1608	15	Very Long-Chain Fatty Acid Synthesis inhibitors	lipid synthesis
esprocarb	Thiocarbamates	Syngenta (ex Zen.)	Fuji-grass, ICI-A2957	15	Very Long-Chain Fatty Acid Synthesis inhibitors	lipid synthesis
molinate	Thiocarbamates	Syngenta (ex Zen.)	Ordram, R-4572	15	Very Long-Chain Fatty Acid Synthesis inhibitors	lipid synthesis
orbencarb	Thiocarbamates	Kumiai	Lanray, B-3356	15	Very Long-Chain Fatty Acid Synthesis inhibitors	lipid synthesis
pebulate	Thiocarbamates	Syngenta (ex Zen.)	Tillam, R-2001	15	Very Long-Chain Fatty Acid Synthesis inhibitors	lipid synthesis
prosulfocarb	Thiocarbamates	Syngenta (ex Zen.)	Boxer, Defi, ICI-A0574	15	Very Long-Chain Fatty Acid Synthesis inhibitors	lipid synthesis
thiobencarb/benthiocarb	Thiocarbamates	Kumiai	benthiocarb, Abolish, Saturn, Bolero, B-3015	15	Very Long-Chain Fatty Acid Synthesis inhibitors	lipid synthesis
tiocarbazil	Thiocarbamates	Isagro Ricerca	Drepamon	15	Very Long-Chain Fatty Acid Synthesis inhibitors	lipid synthesis
tri-allate	Thiocarbamates	Monsanto	Fargo, Avadex BW, CP 23426	15	Very Long-Chain Fatty Acid Synthesis inhibitors	lipid synthesis
vernolate	Thiocarbamates	Syngenta (ex Zen.)	Vernam, R-1607	15	Very Long-Chain Fatty Acid Synthesis inhibitors	lipid synthesis
asulam	Carbamates	Bayer Crop Science (ex Aventis)	Asulox, Asilan, MB 9057	18	Inhibition of Dihydropteroate Synthase	folic acid synthesis
naptalam	Phthalamates	Uniroyal Chemical	Alanap	19	Auxin Transport inhibitor	diverse
diflufenzopyr-sodium	Semicarbazones	BASF		19	Auxin Transport inhibitor	diverse
cyperquat	Bipyridyliums			22	PS I Electron Diversion	photosynthesis
diquat	Bipyridyliums	Syngenta (ex Zen.)	Reglone, Aquacide, FB 12	22	PS I Electron Diversion	photosynthesis
morfamquat	Bipyridyliums			22	PS I Electron Diversion	photosynthesis
paraquat	Bipyridyliums	Syngenta (ex Zen.)	Gramoxone, Cyclone, Dextrone X, PP-148	22	PS I Electron Diversion	photosynthesis
barban	Carbamates			23	Inhibition of Microtubule Organization	diverse
carbetamide	Carbamates	Bayer Crop Science (ex Aventis)	Carbetamex, Legurame, RP-11561	23	Inhibition of Microtubule Organization	diverse
chlorbufam	Carbamates			23	Inhibition of Microtubule Organization	diverse
chlorpropham	Carbamates	Elf Atochem	CIPC, DECCO 276 EC	23	Inhibition of Microtubule Organization	diverse
propham	Carbamates	Syngenta (ex Zen.)	IPC	23	Inhibition of Microtubule Organization	diverse
swep	Carbamates			23	Inhibition of Microtubule Organization	diverse
dinosam	Dinitrophenols			24	Uncouplers	diverse
dinoseb	Dinitrophenols			24	Uncouplers	diverse
dinoterb	Dinitrophenols	Bayer Crop Science (ex Aventis)	Herbogil, LS 63133	24	Uncouplers	diverse
DNOC	Dinitrophenols		DNOC, DNC	24	Uncouplers	diverse
etinofen	Dinitrophenols			24	Uncouplers	diverse
medinoterb	Dinitrophenols			24	Uncouplers	diverse
tolpyralate	Benzoylpyrazole			27	Inhibition of Hydroxyphenyl Pyruvate Dioxygenase	Aromatic aminoacids synthesis (Tyrosine, Phenylalanine)
tripyrasulfone	Benzoylpyrazole			27	Inhibition of Hydroxyphenyl Pyruvate Dioxygenase	Aromatic aminoacids synthesis (Tyrosine, Phenylalanine)
fenquinotrione	Callistemones			27	Inhibition of Hydroxyphenyl Pyruvate Dioxygenase	Aromatic aminoacids synthesis (Tyrosine, Phenylalanine)
mesotrione	Callistemones	Syngenta (ex Zen.)	Callisto	27	Inhibition of Hydroxyphenyl Pyruvate Dioxygenase	Aromatic aminoacids synthesis (Tyrosine, Phenylalanine)
tefuryltrione	Callistemones			27	Inhibition of Hydroxyphenyl Pyruvate Dioxygenase	Aromatic aminoacids synthesis (Tyrosine, Phenylalanine)
isoxaflutole	Isoxazoles	Bayer Crop Science (ex Aventis)	Balance, Merlin, RP-201772, EXP-30953	27	Inhibition of Hydroxyphenyl Pyruvate Dioxygenase	Aromatic aminoacids synthesis (Tyrosine, Phenylalanine)
pyrasulfotole	Isoxazoles	Bayer Crop Science (ex Aventis)	Precept	27	Inhibition of Hydroxyphenyl Pyruvate Dioxygenase	Aromatic aminoacids synthesis (Tyrosine, Phenylalanine)
benzobicyclon	NA4			27	Inhibition of Hydroxyphenyl Pyruvate Dioxygenase	Aromatic aminoacids synthesis (Tyrosine, Phenylalanine)
benzofenap	Pyrazoles	Mitsubishi Chemical	Yukawide, MY-98	27	Inhibition of Hydroxyphenyl Pyruvate Dioxygenase	Aromatic aminoacids synthesis (Tyrosine, Phenylalanine)
pyrazolynate	Pyrazoles	Sankyo	Sanbird, SW-751	27	Inhibition of Hydroxyphenyl Pyruvate Dioxygenase	Aromatic aminoacids synthesis (Tyrosine, Phenylalanine)
pyrazoxyfen	Pyrazoles	Syngenta (ex Zen.)	Paicer, SL-49	27	Inhibition of Hydroxyphenyl Pyruvate Dioxygenase	Aromatic aminoacids synthesis (Tyrosine, Phenylalanine)
bicyclopyrone	Triketones			27	Inhibition of Hydroxyphenyl Pyruvate Dioxygenase	Aromatic aminoacids synthesis (Tyrosine, Phenylalanine)
sulcotrione	Triketones	Bayer CropScience	Galleon, Mikado, ICI-A0051	27	Inhibition of Hydroxyphenyl Pyruvate Dioxygenase	Aromatic aminoacids synthesis (Tyrosine, Phenylalanine)
sulcotrione	Triketones	Syngenta (ex Zen.)	Galleon, Mikado, ICI-A0051	27	Inhibition of Hydroxyphenyl Pyruvate Dioxygenase	Aromatic aminoacids synthesis (Tyrosine, Phenylalanine)
tembotrione	Triketones			27	Inhibition of Hydroxyphenyl Pyruvate Dioxygenase	Aromatic aminoacids synthesis (Tyrosine, Phenylalanine)
topramezone	Triketones			27	Inhibition of Hydroxyphenyl Pyruvate Dioxygenase	Aromatic aminoacids synthesis (Tyrosine, Phenylalanine)
tetflupyrolimet	NA5			28	Inhibition of dihydroorotate dehydrogenase (DHODH)	pyrimidine synthesis
Indaziflam	Alkylazine	Bayer CropScience	Alion, Specticide	29	Inhibition of Cellulose Synthesis	Cellulose synthesis
triaziflam	Alkylazine			29	Inhibition of Cellulose Synthesis	Cellulose synthesis
isoxaben	Benzamides	Dow AgroSciences	Flexidor, Gallery, EL 107	29	Inhibition of Cellulose Synthesis	Cellulose synthesis
chlorthiamid	Nitriles	BASF (ex Am.Cy.)	WL 5792	29	Inhibition of Cellulose Synthesis	Cellulose synthesis
dichlobenil	Nitriles	BASF (ex Am.Cy.)	Casoron, Barrier, Silbenil, H 133	29	Inhibition of Cellulose Synthesis	Cellulose synthesis
quinclorac (MOA in monocots)	NA6			29	Inhibition of Cellulose Synthesis	Cellulose synthesis
flupoxam	Triazolocarboxamides	Kumiai	Quatatim, KNW-739	29	Inhibition of Cellulose Synthesis	Cellulose synthesis
				30	Inhibition of Fatty Acid Thioesterase	lipid synthesis
				31	Inhibition of Serine-Threonine Protein Phosphatase	diverse
				32	Inhibition of Solanesyl Diphosphate Synthase	solanesol synthesis
				33	Inhibition of Homogentisate Solanesyltransferase	vitamin E synthesis
aclonifen	Diphenylethers	BASF (ex Am.Cy.)	Bandur, Bandren, CME 127, KUB 3359	34	Inhibition of Lycopene Cyclase	carotenoid synthesis
amitrole	Triazoles	Bayer Crop Science (ex Aventis)	Amitrol T, Amizol, Weedazol	34	Inhibition of Lycopene Cyclase	carotenoid synthesis
344	75	39	257	25	25	15

## Sheet: Lypid synthesis
CODE	GENE	PROTEIN	KEGG	Metabolic pathway	Bonnot 2021	Romanowsk 2021	Rhythm	pvalue	phase	Translatome Rhythm	tpvalue	tphase
AT1G36160	ACC1	acetyl-CoA carboxylase	EC 6.4.1.2	lipid synthesis			Yes	0.0004	0	Yes	0.0001	0
AT3G16170	AAE13	malonyl-CoA ligase	EC 6.2.1.76	lipid synthesis			Yes	0.0025	21	No	1	19.5
AT2G30200	MCAT	malonyl-ACP	EC 2.3.1.39	lipid synthesis			Yes	0.001	18	No	0.1869	10.5
AT2G33150	KAT2	3-ketoacyl-CoA thiolase	EC 2.3.1.16	lipid synthesis			Yes	0	12	Yes	0	10.5
AT1G04710	KAT1	3-ketoacyl-CoA thiolase	EC 2.3.1.16	lipid synthesis			Yes	0	19.5	Yes	0	18

## Sheet: BCCAs synthesis (leucine, isole
CODE	GENE	PROTEIN	KEGG	Metabolic pathway	Bonnot 2021	Romanowsk 2021	Rhythm	pvalue	phase	Translatome Rhythm	tpvalue	tphase
AT3G48560	ALS	Acetolactate synthase	EC 2.2.1.6	BCCAs synthesis			Yes	0.001	0	Yes	0	0
AT2G31810	AHASS1	Acetolactate synthase	EC 2.2.1.7	BCCAs synthesis			Yes	0	10.5	Yes	0	10.5
AT5G16290	AHASS2	Acetolactate synthase	EC 2.2.1.8	BCCAs synthesis			Yes	0	16.5	Yes	0	18
AT3G10050	OMR1	Threonine deaminase	EC 4.3.1.19	BCCAs synthesis			Yes	0.0046	0	No	1	16.5
AT1G18500	IPMS1	Isopropylmalate synthase	EC 2.3.3.13	BCCAs synthesis			Yes	0.0025	10.5	Yes	0	9

## Sheet: Photosynthesis
CODE	GENE	PROTEIN	Kegg	Metabolic pathway	Bonnot 2021	Romanowsk 2021	Rhythm	pvalue	phase	Translatome Rhythm	tpvalue	tphase
AT4G05180	PSQB	PsbQ subunit	EC 1.10.3.9	Photosynthesis			Yes	0	19.5	Yes	0	19.5
AT1G74880	NDH-O	NAD(P)H:plastoquinone dehydrogenase	EC 1.10.3.9	Photosynthesis			Yes	0	19.5	Yes	0	19.5
AT1G19150	LHCA6	PSI type II chlorophyll a/b-binding protein	IPR001344	Photosynthesis			Yes	0	19.5	Yes	0	21
AT3G54890	LHCA1	Photosystem I light harvesting complex	IPR001344	Photosynthesis			Yes	0	4.5	Yes	0	4.5
AT2G34420	LHB1B2	Photosystem II type I chlorophyll a/b-binding protein	IPR022796	Photosynthesis			Yes	0	4.5	Yes	0	4.5

## Sheet: Aromatic aminoacids synthesis (
CODE	GENE	PROTEIN	KEGG	Metabolic pathway	Bonnot 2021	Romanowsk 2021	Rhythm	pvalue	phase	Translatome Rhythm	tpvalue	tphase
AT4G39980	DHS1	DAHP synthase	EC 2.5.1.54	Shikimate pathway			Yes	0	13.5	Yes	0	12
AT4G39540	SK2	Shikimate kinase homolog	EC 2.7.1.71	Shikimate pathway			No	0.398	0	Yes	0	21
AT2G45300	EPSPS1	EPSP synthase	EC 2.5.1.19	Shikimate pathway			Yes	0.0004	0	Yes	0	0
AT1G48850	EMB1144(CS)	Chorismate Synthase	EC 4.2.3.5	Shikimate pathway			Yes	0	21	Yes	0	22.5
AT3G06350	EMB3004(DHQS)	3-dehydroquinate dehydratase	EC 4.2.1.10	Shikimate pathway			Yes	0.092	22.5	Yes	0.0002	0

## Sheet: TYR, PHE Synthesis
CODE	GENE	PROTEIN	KEGG	Metabolic pathway	Bonnot 2021	Romanowsk 2021	Rhythm	pvalue	phase	Translatome Rhythm	tpvalue	tphase
AT1G06570	HPPD	Hydroxyphenyl Pyruvate Dioxygenase	EC 1.13.11.27	TYR, PHE Synthesis			Yes	0	4.5	Yes	0	3
AT2G37040	PAL1	Phenylalanine ammonia-lyase	EC 4.3.1.24	TYR, PHE Synthesis			Yes	0	0	Yes	0	0
AT4G28680	ATTYDC	Tyrosine decarboxylase	EC 4.1.1.25	TYR, PHE Synthesis			Yes	0	22.5	Yes	0	1.5
AT1G79870	HPPR2	Hydroxyphenylpyruvate reductase	EC 1.1.1.237	TYR, PHE Synthesis			Yes	0.0027	18	No	0.1642	16.5
AT1G28680	COSY	Coumarin synthase	EC 2.3.1.162	TYR, PHE Synthesis			Yes	0.0499	21	Yes	0	22.5
AT3G29200	CM1	Chorismate mutase	EC 5.4.99.5	TYR, PHE Synthesis			Yes	0	0	Yes	0	0

[truncated: 10 more sheets: TRP synthesis, Glutamate metabolism, Carotenoid synthesis, Terpenoid biosynthesis, Porphyrin synthesis, Folic acid synthesis, Cellulose synthesis, Solanesol synthesis (No Herbici, Vitamin E synthesis (No Herbici, Pyrimidine synthesis]
